# Supplementary material for: Bis(ferrocenecarbaldehyde thio­semi­carbazonato-κ2 N 1,S)zinc
Source: Acta Crystallogr Sect E Struct Rep Online. 2009 Mar 6;65(Pt 4):m373–4. doi: 10.1107/S1600536809007363 (PMC2969079; doi:10.1107/S1600536809007363)
Supplement: Supplementary file 1 [file e-65-0m373-sup1.cif]

##############################################################################
###                                                                        ###
###        Electronic paper (Acta Crystallographica Section E)             ###
###                                                                        ###
##############################################################################
#                                                                            #
# This CIF contains the data in a paper accepted for publication in Acta     #
# Crystallographica Section E. It conforms to the requirements of Notes      #
# for Authors for Section E, and has been peer reviewed under the auspices   #
# of the IUCr Commission on Journals.                                        #
#                                                                            #
# Full details of the Crystallographic Information File format               #
# are given in the paper "The Crystallographic Information File (CIF):       #
# a New Standard Archive File for Crystallography" by S. R. Hall, F. H.      #
# Allen and I. D. Brown [Acta Cryst. (1991), A47, 655-685].                  #
#                                                                            #
# The current version of the core CIF dictionary is obtainable from          #
# ftp://ftp.iucr.org/pub/cif_core.dic. The current version number is 2.4.    #
#                                                                            #
# Software is freely available for graphical display of the structure(s) in  #
# this CIF.  For information consult the CIF home page http://www.iucr.org/  #
# cif/home.html                                                              #
#                                                                            #
# This file may be used for bona fide research purposes within the           #
# scientific community so long as proper attribution is given to the journal # 
# article from which it was obtained.                                        #
#                                                                            #
##############################################################################
                                             
data_global
_audit_creation_method     'form.cif (version 2.0)'
_journal_data_validation_number     ?
_journal_date_recd_electronic     2009-02-26
_journal_date_accepted     2009-02-28
_journal_name_full     'Acta Crystallographica, Section E'
_journal_year     2009
_journal_volume     65
_journal_issue      4
_journal_page_first     m373
_journal_page_last     m374
_journal_paper_category     QM
_journal_coeditor_code     TK2381
_publ_contact_author_name     'Prof. Fun Hoong Kun'
_publ_contact_author_address
;
      X-ray Crystallography Unit
      School of Physics
      Universiti Sains Malaysia
      11800 USM, Penang
      MALAYSIA
;
_publ_contact_author_email     'hkfun@usm.my'
_publ_contact_author_fax     '604 6579150'
_publ_contact_author_phone     '604 6533652'
_publ_section_title
;
Bis(ferrocenecarbaldehyde thiosemicarbazonato-\k^2^<i>N</i>,<i>S</i>)zinc(II)
;
loop_
    _publ_author_name
    _publ_author_footnote
    _publ_author_address
    'M.R. Vikneswaran ' ?
;
      School of Chemical Sciences
      Universiti Sains Malaysia
      11800 USM, Penang
      Malaysia
;
    'Siang Guan Teoh' ?
;
      School of Chemical Sciences
      Universiti Sains Malaysia
      11800 USM, Penang
      Malaysia
;
    'Ibrahim Abdul Razak' ?
;     X-ray Crystallography Unit
      School of Physics
      Universiti Sains Malaysia
      11800 USM, Penang
      Malaysia
;
    'Hoong-Kun Fun' ?
;
      X-ray Crystallography Unit
      School of Physics
      Universiti Sains Malaysia
      11800 USM, Penang
      Malaysia
;
data_I
_audit_creation_method     SHELXL-97
_chemical_name_systematic
;
Bis(ferrocenecarbaldehyde thiosemicarbazonato-\k^2^<i>N</i>,<i>S</i>)zinc(II)
;
_chemical_name_common     ?
_chemical_formula_moiety     'C24 H24 Fe2 N6 S2 Zn'
_chemical_formula_sum     'C24 H24 Fe2 N6 S2 Zn'
_chemical_formula_iupac     '[Fe2 Zn (C5 H5)2 (C7 H7 N3 S)2]'
_chemical_formula_weight     637.68
_chemical_melting_point     ?
_symmetry_cell_setting     'Monoclinic'
_symmetry_space_group_name_H-M     'P 21/n'
_symmetry_space_group_name_Hall     '-P 2yn'
loop_
    _symmetry_equiv_pos_as_xyz
    'x, y, z'
    '-x+1/2, y+1/2, -z+1/2'
    '-x, -y, -z'
    'x-1/2, -y-1/2, z-1/2'
_cell_length_a     10.8483(2)
_cell_length_b     14.7547(2)
_cell_length_c     16.1686(2)
_cell_angle_alpha     90
_cell_angle_beta     105.2520(10)
_cell_angle_gamma     90
_cell_volume     2496.85(6)
_cell_formula_units_Z     4
_cell_measurement_reflns_used     9980
_cell_measurement_theta_min     2.4
_cell_measurement_theta_max     34.0
_cell_measurement_temperature     100
_exptl_crystal_description     'plate'
_exptl_crystal_colour     'brown'
_exptl_crystal_size_max     0.58
_exptl_crystal_size_mid     0.19
_exptl_crystal_size_min     0.08
_exptl_crystal_density_diffrn     1.696
_exptl_crystal_density_meas     ?
_exptl_crystal_density_method     'not measured'
_exptl_crystal_F_000     1296
_exptl_absorpt_coefficient_mu     2.293
_exptl_absorpt_correction_type     multi-scan
_exptl_absorpt_process_details     '(SADABS; Bruker, 2005)'
_exptl_absorpt_correction_T_min     0.348
_exptl_absorpt_correction_T_max     0.840
_exptl_special_details
;
The crystal was placed in the cold stream of an Oxford Cryosystems Cobra
open-flow nitrogen cryostat (Cosier & Glazer, 1986) operating at 100.0(1) K.
;
_diffrn_ambient_temperature     100
_diffrn_radiation_type     'MoK\a'
_diffrn_radiation_wavelength     0.71073
_diffrn_radiation_source     'sealed tube'
_diffrn_radiation_monochromator     'graphite'
_diffrn_measurement_device_type     'Bruker SMART CCD area-detector'
_diffrn_measurement_method     '\p and \w scans'
_diffrn_detector_area_resol_mean     ?
_diffrn_reflns_number     61395
_diffrn_reflns_av_R_equivalents     0.052
_diffrn_reflns_av_sigmaI/netI     0.053
_diffrn_reflns_theta_min     1.9
_diffrn_reflns_theta_max     35.4
_diffrn_reflns_theta_full     35.4
_diffrn_measured_fraction_theta_max     0.995
_diffrn_measured_fraction_theta_full     0.995
_diffrn_reflns_limit_h_min     -17
_diffrn_reflns_limit_h_max     16
_diffrn_reflns_limit_k_min     -21
_diffrn_reflns_limit_k_max     23
_diffrn_reflns_limit_l_min     -26
_diffrn_reflns_limit_l_max     26
_diffrn_standards_number     0
_diffrn_standards_interval_count     ?
_diffrn_standards_interval_time     ?
_diffrn_standards_decay_%     ?
_refine_special_details
;
Refinement of <i>F</i>^2^ against ALL reflections. The weighted <i>R</i>-factor
<i>wR</i> and goodness of fit <i>S</i> are based on <i>F</i>^2^, conventional
<i>R</i>-factors <i>R</i> are based on <i>F</i>, with <i>F</i> set to zero for
negative <i>F</i>^2^. The threshold expression of <i>F</i>^2^ >
\s(<i>F</i>^2^) is used only for calculating <i>R</i>-factors(gt) <i>etc</i>.
and is not relevant to the choice of reflections for refinement.
<i>R</i>-factors based on <i>F</i>^2^ are statistically about twice as large
as those based on <i>F</i>, and <i>R</i>- factors based on ALL data will be
even larger.
;
_reflns_number_total     11266
_reflns_number_gt     7721
_reflns_threshold_expression     'I>2\s(I)'
_refine_ls_structure_factor_coef     Fsqd
_refine_ls_matrix_type     full
_refine_ls_R_factor_all     0.074
_refine_ls_R_factor_gt     0.042
_refine_ls_wR_factor_gt     0.089
_refine_ls_wR_factor_ref     0.010
_refine_ls_goodness_of_fit_ref     1.06
_refine_ls_restrained_S_all     1.06
_refine_ls_number_reflns     11266
_refine_ls_number_parameters     332
_refine_ls_number_restraints     1
_refine_ls_hydrogen_treatment     mixed
_refine_ls_weighting_scheme     calc
_refine_ls_weighting_details
         'calc w=1/[\s^2^(Fo^2^)+(0.0428P)^2^+0.3689P] where P=(Fo^2^+2Fc^2^)/3'
_atom_sites_solution_hydrogens     geom
_atom_sites_solution_primary     direct
_atom_sites_solution_secondary     difmap
_refine_ls_shift/su_max     0.002
_refine_ls_shift/su_mean     0.000
_refine_diff_density_max     0.99
_refine_diff_density_min     -0.64
_refine_ls_extinction_method     none
_refine_ls_extinction_coef     ?
loop_
    _atom_type_symbol
    _atom_type_description
    _atom_type_scat_dispersion_real
    _atom_type_scat_dispersion_imag
    _atom_type_scat_source
    'C' 'C' 0.0033 0.0016
                         'International Tables Vol C Tables 4.2.6.8 and 6.1.1.4'
    'H' 'H' 0.0000 0.0000
                         'International Tables Vol C Tables 4.2.6.8 and 6.1.1.4'
    'N' 'N' 0.0061 0.0033
                         'International Tables Vol C Tables 4.2.6.8 and 6.1.1.4'
    'S' 'S' 0.1246 0.1234
                         'International Tables Vol C Tables 4.2.6.8 and 6.1.1.4'
    'Fe' 'Fe' 0.3463 0.8444
                         'International Tables Vol C Tables 4.2.6.8 and 6.1.1.4'
    'Zn' 'Zn' 0.2839 1.4301
                         'International Tables Vol C Tables 4.2.6.8 and 6.1.1.4'
_computing_data_collection     'SMART (Bruker, 2005)'
_computing_cell_refinement     'SMART (Bruker, 2005)'
_computing_data_reduction     'SAINT (Bruker, 2005)'
_computing_structure_solution     'SHELXTL (Sheldrick, 2008)'
_computing_structure_refinement     'SHELXTL (Sheldrick, 2008)'
_computing_molecular_graphics     'SHELXTL (Sheldrick, 2008)'
_computing_publication_material
                             'SHELXTL (Sheldrick, 2008) and PLATON (Spek, 2009)'
loop_
    _atom_site_type_symbol
    _atom_site_label
    _atom_site_fract_x
    _atom_site_fract_y
    _atom_site_fract_z
    _atom_site_U_iso_or_equiv
    _atom_site_adp_type
    _atom_site_calc_flag
    _atom_site_refinement_flags
    _atom_site_occupancy
    _atom_site_disorder_assembly
    _atom_site_disorder_group
    Zn Zn1 0.360473(19) 0.818097(14) 0.175658(12) 0.01591(5) Uani d . 1 . .
    Fe Fe1 0.60392(3) 0.553115(18) 0.319621(17) 0.02062(7) Uani d . 1 . .
    Fe Fe2 0.65545(3) 0.713991(19) -0.064830(17) 0.02060(7) Uani d . 1 . .
    S S1 0.33717(5) 0.96352(3) 0.21462(3) 0.02417(11) Uani d . 1 . .
    S S2 0.19130(4) 0.72073(3) 0.14688(3) 0.02045(10) Uani d . 1 . .
    N N6 0.13760(17) 0.62297(12) 0.00529(11) 0.0229(3) Uani d D 1 . .
    C C1 0.48096(17) 0.96209(12) 0.29426(11) 0.0173(3) Uani d . 1 . .
    C C2 0.21813(17) 0.68618(12) 0.04915(11) 0.0179(3) Uani d . 1 . .
    C C3 0.62251(17) 0.75580(12) 0.28741(11) 0.0190(3) Uani d . 1 . .
    H H3A 0.6967 0.7718 0.3286 0.023 Uiso calc R 1 . .
    C C4 0.47629(17) 0.81122(12) 0.02822(12) 0.0188(3) Uani d . 1 . .
    H H4A 0.5304 0.8539 0.0616 0.023 Uiso calc R 1 . .
    C C5 0.61764(18) 0.66613(12) 0.25081(12) 0.0198(4) Uani d . 1 . .
    C C6 0.72976(19) 0.61046(13) 0.26228(13) 0.0252(4) Uani d . 1 . .
    H H6A 0.8176 0.6286 0.2907 0.030 Uiso calc R 1 . .
    C C7 0.6908(2) 0.52516(14) 0.22429(15) 0.0304(5) Uani d . 1 . .
    H H7A 0.7471 0.4735 0.2231 0.037 Uiso calc R 1 . .
    C C8 0.5564(2) 0.52614(14) 0.19008(13) 0.0263(4) Uani d . 1 . .
    H H8A 0.5041 0.4752 0.1616 0.032 Uiso calc R 1 . .
    C C9 0.50977(19) 0.61241(13) 0.20639(12) 0.0232(4) Uani d . 1 . .
    H H9A 0.4203 0.6319 0.1903 0.028 Uiso calc R 1 . .
    C C10 0.5945(3) 0.59366(17) 0.43946(14) 0.0393(6) Uani d . 1 . .
    H H10A 0.6008 0.6563 0.4604 0.047 Uiso calc R 1 . .
    C C11 0.6971(3) 0.53416(18) 0.44599(15) 0.0451(7) Uani d . 1 . .
    H H11A 0.7872 0.5478 0.4727 0.054 Uiso calc R 1 . .
    C C12 0.6479(2) 0.44998(17) 0.40671(16) 0.0417(6) Uani d . 1 . .
    H H12A 0.6977 0.3956 0.4023 0.050 Uiso calc R 1 . .
    C C13 0.5132(2) 0.45957(15) 0.37643(14) 0.0343(5) Uani d . 1 . .
    H H13A 0.4533 0.4130 0.3468 0.041 Uiso calc R 1 . .
    C C14 0.4806(3) 0.54866(16) 0.39660(15) 0.0358(5) Uani d . 1 . .
    H H14A 0.3943 0.5744 0.3830 0.043 Uiso calc R 1 . .
    C C15 0.50287(17) 0.78963(13) -0.05250(11) 0.0187(3) Uani d . 1 . .
    C C16 0.58907(19) 0.84334(14) -0.08659(13) 0.0236(4) Uani d . 1 . .
    H H16A 0.6338 0.8981 -0.0604 0.028 Uiso calc R 1 . .
    C C17 0.5977(2) 0.80355(14) -0.16440(13) 0.0266(4) Uani d . 1 . .
    H H17A 0.6500 0.8257 -0.2012 0.032 Uiso calc R 1 . .
    C C18 0.5194(2) 0.72454(14) -0.17923(12) 0.0251(4) Uani d . 1 . .
    H H18A 0.5089 0.6831 -0.2280 0.030 Uiso calc R 1 . .
    C C19 0.46084(18) 0.71495(13) -0.11123(12) 0.0211(4) Uani d . 1 . .
    H H19A 0.4025 0.6663 -0.1049 0.025 Uiso calc R 1 . .
    C C20 0.8388(2) 0.71997(17) 0.01123(15) 0.0353(5) Uani d . 1 . .
    H H20A 0.8880 0.7752 0.0308 0.042 Uiso calc R 1 . .
    C C21 0.7588(2) 0.67432(18) 0.05388(15) 0.0408(6) Uani d . 1 . .
    H H21A 0.7429 0.6921 0.1086 0.049 Uiso calc R 1 . .
    C C22 0.7063(2) 0.59671(17) 0.00334(17) 0.0416(6) Uani d . 1 . .
    H H22A 0.6478 0.5521 0.0171 0.050 Uiso calc R 1 . .
    C C23 0.7539(2) 0.59651(16) -0.06984(16) 0.0370(5) Uani d . 1 . .
    H H23A 0.7335 0.5518 -0.1162 0.044 Uiso calc R 1 . .
    C C24 0.8343(2) 0.67154(17) -0.06532(16) 0.0362(5) Uani d . 1 . .
    H H24A 0.8798 0.6880 -0.1081 0.043 Uiso calc R 1 . .
    N N5 0.50939(17) 1.03882(12) 0.34266(11) 0.0241(4) Uani d . 1 . .
    N N1 0.53245(14) 0.81584(10) 0.26777(9) 0.0164(3) Uani d . 1 . .
    N N2 0.56360(14) 0.89628(10) 0.31495(9) 0.0169(3) Uani d . 1 . .
    N N3 0.38768(14) 0.77964(10) 0.06093(9) 0.0176(3) Uani d . 1 . .
    N N4 0.30745(14) 0.71515(10) 0.01374(9) 0.0179(3) Uani d . 1 . .
    H H1N6 0.0846(18) 0.6050(15) 0.0255(13) 0.020(6) Uiso d D 1 . .
    H H2N5 0.471(2) 1.0838(18) 0.3241(16) 0.032(7) Uiso d . 1 . .
    H H1N5 0.592(3) 1.0432(18) 0.3714(17) 0.046(8) Uiso d . 1 . .
    H H2N6 0.136(3) 0.6177(19) -0.0447(18) 0.045(8) Uiso d . 1 . .
loop_
    _atom_site_aniso_label
    _atom_site_aniso_U_11
    _atom_site_aniso_U_22
    _atom_site_aniso_U_33
    _atom_site_aniso_U_12
    _atom_site_aniso_U_13
    _atom_site_aniso_U_23
    Zn1 0.01686(10) 0.01601(10) 0.01412(9) -0.00136(7) 0.00276(7) -0.00117(7)
    Fe1 0.01956(13) 0.01766(13) 0.02229(13) -0.00241(9) 0.00134(10) 0.00225(10)
    Fe2 0.01781(13) 0.02438(15) 0.02068(13) 0.00488(10) 0.00698(10) 0.00279(10)
    S1 0.0223(2) 0.0179(2) 0.0268(2) 0.00339(16) -0.00326(18) -0.00247(17)
    S2 0.0205(2) 0.0233(2) 0.0188(2) -0.00489(16) 0.00733(16) -0.00330(16)
    N6 0.0226(8) 0.0281(9) 0.0190(8) -0.0077(6) 0.0074(6) -0.0042(6)
    C1 0.0178(8) 0.0184(8) 0.0156(8) -0.0025(6) 0.0044(6) -0.0005(6)
    C2 0.0167(8) 0.0192(8) 0.0165(8) 0.0009(6) 0.0023(6) 0.0002(6)
    C3 0.0178(8) 0.0175(8) 0.0206(8) -0.0004(6) 0.0029(6) 0.0006(6)
    C4 0.0169(8) 0.0201(9) 0.0193(8) -0.0004(6) 0.0047(6) -0.0005(6)
    C5 0.0218(9) 0.0166(8) 0.0211(8) 0.0008(6) 0.0058(7) 0.0017(6)
    C6 0.0218(9) 0.0191(9) 0.0357(11) 0.0018(7) 0.0093(8) 0.0012(8)
    C7 0.0336(11) 0.0206(10) 0.0405(12) 0.0054(8) 0.0159(9) -0.0009(9)
    C8 0.0331(11) 0.0208(9) 0.0244(9) 0.0007(8) 0.0062(8) -0.0024(7)
    C9 0.0249(9) 0.0193(9) 0.0219(9) 0.0023(7) -0.0003(7) 0.0008(7)
    C10 0.0569(16) 0.0370(13) 0.0239(10) -0.0202(11) 0.0103(10) -0.0027(9)
    C11 0.0459(14) 0.0475(15) 0.0301(12) -0.0216(12) -0.0109(10) 0.0161(10)
    C12 0.0434(14) 0.0312(12) 0.0421(13) -0.0072(10) -0.0038(11) 0.0179(10)
    C13 0.0407(13) 0.0312(12) 0.0301(11) -0.0168(9) 0.0075(9) 0.0017(9)
    C14 0.0429(14) 0.0394(13) 0.0291(11) -0.0129(10) 0.0164(10) -0.0049(9)
    C15 0.0176(8) 0.0209(9) 0.0178(8) 0.0028(6) 0.0047(6) 0.0010(6)
    C16 0.0253(10) 0.0223(9) 0.0246(9) 0.0011(7) 0.0092(7) 0.0038(7)
    C17 0.0330(11) 0.0286(11) 0.0214(9) 0.0044(8) 0.0127(8) 0.0060(8)
    C18 0.0295(10) 0.0263(10) 0.0192(9) 0.0063(8) 0.0060(7) 0.0001(7)
    C19 0.0187(9) 0.0226(9) 0.0211(9) 0.0027(7) 0.0034(7) -0.0005(7)
    C20 0.0236(11) 0.0426(14) 0.0359(12) 0.0096(9) 0.0011(9) -0.0089(10)
    C21 0.0372(13) 0.0574(16) 0.0257(11) 0.0294(11) 0.0044(9) 0.0097(10)
    C22 0.0325(12) 0.0380(14) 0.0522(15) 0.0138(10) 0.0074(11) 0.0195(11)
    C23 0.0306(12) 0.0331(12) 0.0440(13) 0.0138(9) 0.0044(10) -0.0020(10)
    C24 0.0204(10) 0.0505(15) 0.0383(12) 0.0101(9) 0.0089(9) -0.0074(10)
    N5 0.0223(8) 0.0179(8) 0.0286(9) 0.0011(6) 0.0006(7) -0.0042(6)
    N1 0.0187(7) 0.0146(7) 0.0154(6) -0.0017(5) 0.0039(5) 0.0001(5)
    N2 0.0187(7) 0.0145(7) 0.0176(7) -0.0002(5) 0.0050(5) -0.0001(5)
    N3 0.0179(7) 0.0167(7) 0.0174(7) -0.0010(5) 0.0033(5) -0.0011(5)
    N4 0.0176(7) 0.0193(7) 0.0159(7) -0.0021(5) 0.0029(5) -0.0008(5)
_geom_special_details
;
All e.s.d.'s (except the e.s.d. in the dihedral angle between two l.s. planes)
are estimated using the full covariance matrix. The cell e.s.d.'s are taken
into account individually in the estimation of e.s.d.'s in distances, angles
and torsion angles; correlations between e.s.d.'s in cell parameters are only
used when they are defined by crystal symmetry. An approximate (isotropic)
treatment of cell e.s.d.'s is used for estimating e.s.d.'s involving l.s.
planes.
;
loop_
    _geom_bond_atom_site_label_1
    _geom_bond_atom_site_label_2
    _geom_bond_site_symmetry_2
    _geom_bond_distance
    _geom_bond_publ_flag
    Zn1 N3 . 2.0342(16) ?
    Zn1 N1 . 2.0586(14) ?
    Zn1 S1 . 2.2690(5) ?
    Zn1 S2 . 2.2802(5) ?
    Fe1 C6 . 2.026(2) ?
    Fe1 C5 . 2.0317(18) ?
    Fe1 C12 . 2.043(2) ?
    Fe1 C9 . 2.0436(18) ?
    Fe1 C11 . 2.046(2) ?
    Fe1 C13 . 2.048(2) ?
    Fe1 C7 . 2.049(2) ?
    Fe1 C14 . 2.054(2) ?
    Fe1 C10 . 2.056(2) ?
    Fe1 C8 . 2.060(2) ?
    Fe2 C21 . 2.037(2) ?
    Fe2 C16 . 2.038(2) ?
    Fe2 C24 . 2.040(2) ?
    Fe2 C19 . 2.0461(18) ?
    Fe2 C20 . 2.046(2) ?
    Fe2 C18 . 2.0465(19) ?
    Fe2 C22 . 2.048(2) ?
    Fe2 C23 . 2.049(2) ?
    Fe2 C15 . 2.0491(18) ?
    Fe2 C17 . 2.049(2) ?
    S1 C1 . 1.7421(17) ?
    S2 C2 . 1.7560(19) ?
    N6 C2 . 1.345(2) ?
    N6 H1N6 . 0.779(15) ?
    N6 H2N6 . 0.81(3) ?
    C1 N2 . 1.304(2) ?
    C1 N5 . 1.365(2) ?
    C2 N4 . 1.320(2) ?
    C3 N1 . 1.295(2) ?
    C3 C5 . 1.445(3) ?
    C3 H3A . 0.9300 ?
    C4 N3 . 1.299(2) ?
    C4 C15 . 1.444(3) ?
    C4 H4A . 0.9300 ?
    C5 C6 . 1.439(3) ?
    C5 C9 . 1.439(3) ?
    C6 C7 . 1.415(3) ?
    C6 H6A . 0.9800 ?
    C7 C8 . 1.417(3) ?
    C7 H7A . 0.9800 ?
    C8 C9 . 1.420(3) ?
    C8 H8A . 0.9800 ?
    C9 H9A . 0.9800 ?
    C10 C11 . 1.399(4) ?
    C10 C14 . 1.414(3) ?
    C10 H10A . 0.9800 ?
    C11 C12 . 1.433(3) ?
    C11 H11A . 0.9800 ?
    C12 C13 . 1.420(3) ?
    C12 H12A . 0.9800 ?
    C13 C14 . 1.421(3) ?
    C13 H13A . 0.9800 ?
    C14 H14A . 0.9800 ?
    C15 C16 . 1.441(3) ?
    C15 C19 . 1.448(3) ?
    C16 C17 . 1.414(3) ?
    C16 H16A . 0.9800 ?
    C17 C18 . 1.425(3) ?
    C17 H17A . 0.9800 ?
    C18 C19 . 1.414(3) ?
    C18 H18A . 0.9800 ?
    C19 H19A . 0.9800 ?
    C20 C21 . 1.413(4) ?
    C20 C24 . 1.419(3) ?
    C20 H20A . 0.9800 ?
    C21 C22 . 1.435(4) ?
    C21 H21A . 0.9800 ?
    C22 C23 . 1.410(4) ?
    C22 H22A . 0.9800 ?
    C23 C24 . 1.399(4) ?
    C23 H23A . 0.9800 ?
    C24 H24A . 0.9800 ?
    N5 H2N5 . 0.80(3) ?
    N5 H1N5 . 0.90(3) ?
    N1 N2 . 1.403(2) ?
    N3 N4 . 1.377(2) ?
loop_
    _geom_angle_atom_site_label_1
    _geom_angle_atom_site_label_2
    _geom_angle_atom_site_label_3
    _geom_angle_site_symmetry_1
    _geom_angle_site_symmetry_3
    _geom_angle
    _geom_angle_publ_flag
    N3 Zn1 N1 . . 109.51(6) ?
    N3 Zn1 S1 . . 124.78(5) ?
    N1 Zn1 S1 . . 87.73(4) ?
    N3 Zn1 S2 . . 86.58(4) ?
    N1 Zn1 S2 . . 131.68(4) ?
    S1 Zn1 S2 . . 120.66(2) ?
    C6 Fe1 C5 . . 41.53(8) ?
    C6 Fe1 C12 . . 124.29(10) ?
    C5 Fe1 C12 . . 162.08(9) ?
    C6 Fe1 C9 . . 69.48(8) ?
    C5 Fe1 C9 . . 41.36(7) ?
    C12 Fe1 C9 . . 155.16(9) ?
    C6 Fe1 C11 . . 107.38(9) ?
    C5 Fe1 C11 . . 124.81(9) ?
    C12 Fe1 C11 . . 41.02(10) ?
    C9 Fe1 C11 . . 162.19(10) ?
    C6 Fe1 C13 . . 161.43(9) ?
    C5 Fe1 C13 . . 155.78(9) ?
    C12 Fe1 C13 . . 40.64(10) ?
    C9 Fe1 C13 . . 120.30(9) ?
    C11 Fe1 C13 . . 68.25(9) ?
    C6 Fe1 C7 . . 40.64(8) ?
    C5 Fe1 C7 . . 68.82(8) ?
    C12 Fe1 C7 . . 107.36(11) ?
    C9 Fe1 C7 . . 68.45(8) ?
    C11 Fe1 C7 . . 121.29(11) ?
    C13 Fe1 C7 . . 124.91(9) ?
    C6 Fe1 C14 . . 156.25(9) ?
    C5 Fe1 C14 . . 120.75(9) ?
    C12 Fe1 C14 . . 68.26(11) ?
    C9 Fe1 C14 . . 107.75(10) ?
    C11 Fe1 C14 . . 67.67(11) ?
    C13 Fe1 C14 . . 40.55(10) ?
    C7 Fe1 C14 . . 162.02(9) ?
    C6 Fe1 C10 . . 121.07(9) ?
    C5 Fe1 C10 . . 107.83(9) ?
    C12 Fe1 C10 . . 68.13(11) ?
    C9 Fe1 C10 . . 125.65(10) ?
    C11 Fe1 C10 . . 39.88(11) ?
    C13 Fe1 C10 . . 67.95(9) ?
    C7 Fe1 C10 . . 156.08(10) ?
    C14 Fe1 C10 . . 40.24(9) ?
    C6 Fe1 C8 . . 68.53(8) ?
    C5 Fe1 C8 . . 68.69(8) ?
    C12 Fe1 C8 . . 120.50(10) ?
    C9 Fe1 C8 . . 40.48(8) ?
    C11 Fe1 C8 . . 156.15(11) ?
    C13 Fe1 C8 . . 107.73(9) ?
    C7 Fe1 C8 . . 40.36(9) ?
    C14 Fe1 C8 . . 125.53(9) ?
    C10 Fe1 C8 . . 162.43(10) ?
    C21 Fe2 C16 . . 120.90(9) ?
    C21 Fe2 C24 . . 68.13(10) ?
    C16 Fe2 C24 . . 125.45(10) ?
    C21 Fe2 C19 . . 127.32(10) ?
    C16 Fe2 C19 . . 69.30(8) ?
    C24 Fe2 C19 . . 153.00(9) ?
    C21 Fe2 C20 . . 40.49(11) ?
    C16 Fe2 C20 . . 107.86(9) ?
    C24 Fe2 C20 . . 40.63(9) ?
    C19 Fe2 C20 . . 164.97(9) ?
    C21 Fe2 C18 . . 163.86(11) ?
    C16 Fe2 C18 . . 68.57(8) ?
    C24 Fe2 C18 . . 118.71(9) ?
    C19 Fe2 C18 . . 40.42(8) ?
    C20 Fe2 C18 . . 153.60(10) ?
    C21 Fe2 C22 . . 41.12(11) ?
    C16 Fe2 C22 . . 156.54(10) ?
    C24 Fe2 C22 . . 67.73(10) ?
    C19 Fe2 C22 . . 108.00(9) ?
    C20 Fe2 C22 . . 68.37(10) ?
    C18 Fe2 C22 . . 125.37(10) ?
    C21 Fe2 C23 . . 68.33(10) ?
    C16 Fe2 C23 . . 161.78(10) ?
    C24 Fe2 C23 . . 40.01(10) ?
    C19 Fe2 C23 . . 119.33(9) ?
    C20 Fe2 C23 . . 68.03(9) ?
    C18 Fe2 C23 . . 106.76(9) ?
    C22 Fe2 C23 . . 40.27(10) ?
    C21 Fe2 C15 . . 108.85(8) ?
    C16 Fe2 C15 . . 41.30(8) ?
    C24 Fe2 C15 . . 163.88(9) ?
    C19 Fe2 C15 . . 41.40(7) ?
    C20 Fe2 C15 . . 126.89(8) ?
    C18 Fe2 C15 . . 68.74(8) ?
    C22 Fe2 C15 . . 121.20(9) ?
    C23 Fe2 C15 . . 155.18(9) ?
    C21 Fe2 C17 . . 154.70(10) ?
    C16 Fe2 C17 . . 40.47(8) ?
    C24 Fe2 C17 . . 106.82(10) ?
    C19 Fe2 C17 . . 68.58(8) ?
    C20 Fe2 C17 . . 119.49(10) ?
    C18 Fe2 C17 . . 40.72(8) ?
    C22 Fe2 C17 . . 162.00(10) ?
    C23 Fe2 C17 . . 124.70(9) ?
    C15 Fe2 C17 . . 68.74(8) ?
    C1 S1 Zn1 . . 92.88(6) ?
    C2 S2 Zn1 . . 92.95(6) ?
    C2 N6 H1N6 . . 117.6(16) ?
    C2 N6 H2N6 . . 116(2) ?
    H1N6 N6 H2N6 . . 124(3) ?
    N2 C1 N5 . . 115.74(16) ?
    N2 C1 S1 . . 128.32(14) ?
    N5 C1 S1 . . 115.92(14) ?
    N4 C2 N6 . . 116.42(17) ?
    N4 C2 S2 . . 127.65(14) ?
    N6 C2 S2 . . 115.93(15) ?
    N1 C3 C5 . . 125.60(16) ?
    N1 C3 H3A . . 117.2 ?
    C5 C3 H3A . . 117.2 ?
    N3 C4 C15 . . 129.32(17) ?
    N3 C4 H4A . . 115.3 ?
    C15 C4 H4A . . 115.3 ?
    C6 C5 C9 . . 107.38(16) ?
    C6 C5 C3 . . 122.10(17) ?
    C9 C5 C3 . . 130.25(17) ?
    C6 C5 Fe1 . . 69.03(11) ?
    C9 C5 Fe1 . . 69.77(11) ?
    C3 C5 Fe1 . . 121.83(14) ?
    C7 C6 C5 . . 107.82(17) ?
    C7 C6 Fe1 . . 70.56(12) ?
    C5 C6 Fe1 . . 69.44(11) ?
    C7 C6 H6A . . 126.1 ?
    C5 C6 H6A . . 126.1 ?
    Fe1 C6 H6A . . 126.1 ?
    C6 C7 C8 . . 108.63(18) ?
    C6 C7 Fe1 . . 68.81(12) ?
    C8 C7 Fe1 . . 70.23(12) ?
    C6 C7 H7A . . 125.7 ?
    C8 C7 H7A . . 125.7 ?
    Fe1 C7 H7A . . 125.7 ?
    C7 C8 C9 . . 108.46(18) ?
    C7 C8 Fe1 . . 69.41(12) ?
    C9 C8 Fe1 . . 69.14(11) ?
    C7 C8 H8A . . 125.8 ?
    C9 C8 H8A . . 125.8 ?
    Fe1 C8 H8A . . 125.8 ?
    C8 C9 C5 . . 107.70(17) ?
    C8 C9 Fe1 . . 70.38(11) ?
    C5 C9 Fe1 . . 68.88(10) ?
    C8 C9 H9A . . 126.1 ?
    C5 C9 H9A . . 126.1 ?
    Fe1 C9 H9A . . 126.1 ?
    C11 C10 C14 . . 108.5(2) ?
    C11 C10 Fe1 . . 69.70(14) ?
    C14 C10 Fe1 . . 69.82(13) ?
    C11 C10 H10A . . 125.7 ?
    C14 C10 H10A . . 125.7 ?
    Fe1 C10 H10A . . 125.7 ?
    C10 C11 C12 . . 108.3(2) ?
    C10 C11 Fe1 . . 70.41(13) ?
    C12 C11 Fe1 . . 69.35(13) ?
    C10 C11 H11A . . 125.8 ?
    C12 C11 H11A . . 125.8 ?
    Fe1 C11 H11A . . 125.8 ?
    C13 C12 C11 . . 107.2(2) ?
    C13 C12 Fe1 . . 69.87(13) ?
    C11 C12 Fe1 . . 69.64(13) ?
    C13 C12 H12A . . 126.4 ?
    C11 C12 H12A . . 126.4 ?
    Fe1 C12 H12A . . 126.4 ?
    C12 C13 C14 . . 108.0(2) ?
    C12 C13 Fe1 . . 69.49(13) ?
    C14 C13 Fe1 . . 69.97(13) ?
    C12 C13 H13A . . 126.0 ?
    C14 C13 H13A . . 126.0 ?
    Fe1 C13 H13A . . 126.0 ?
    C10 C14 C13 . . 108.0(2) ?
    C10 C14 Fe1 . . 69.95(14) ?
    C13 C14 Fe1 . . 69.49(14) ?
    C10 C14 H14A . . 126.0 ?
    C13 C14 H14A . . 126.0 ?
    Fe1 C14 H14A . . 126.0 ?
    C16 C15 C4 . . 121.88(17) ?
    C16 C15 C19 . . 106.97(17) ?
    C4 C15 C19 . . 131.09(18) ?
    C16 C15 Fe2 . . 68.92(11) ?
    C4 C15 Fe2 . . 124.50(13) ?
    C19 C15 Fe2 . . 69.19(10) ?
    C17 C16 C15 . . 108.26(18) ?
    C17 C16 Fe2 . . 70.21(12) ?
    C15 C16 Fe2 . . 69.78(11) ?
    C17 C16 H16A . . 125.9 ?
    C15 C16 H16A . . 125.9 ?
    Fe2 C16 H16A . . 125.9 ?
    C16 C17 C18 . . 108.26(19) ?
    C16 C17 Fe2 . . 69.31(11) ?
    C18 C17 Fe2 . . 69.53(11) ?
    C16 C17 H17A . . 125.9 ?
    C18 C17 H17A . . 125.9 ?
    Fe2 C17 H17A . . 125.9 ?
    C19 C18 C17 . . 108.71(18) ?
    C19 C18 Fe2 . . 69.77(10) ?
    C17 C18 Fe2 . . 69.75(11) ?
    C19 C18 H18A . . 125.6 ?
    C17 C18 H18A . . 125.6 ?
    Fe2 C18 H18A . . 125.6 ?
    C18 C19 C15 . . 107.79(17) ?
    C18 C19 Fe2 . . 69.80(11) ?
    C15 C19 Fe2 . . 69.41(10) ?
    C18 C19 H19A . . 126.1 ?
    C15 C19 H19A . . 126.1 ?
    Fe2 C19 H19A . . 126.1 ?
    C21 C20 C24 . . 107.5(2) ?
    C21 C20 Fe2 . . 69.41(13) ?
    C24 C20 Fe2 . . 69.46(13) ?
    C21 C20 H20A . . 126.2 ?
    C24 C20 H20A . . 126.2 ?
    Fe2 C20 H20A . . 126.2 ?
    C20 C21 C22 . . 107.8(2) ?
    C20 C21 Fe2 . . 70.10(13) ?
    C22 C21 Fe2 . . 69.84(13) ?
    C20 C21 H21A . . 126.1 ?
    C22 C21 H21A . . 126.1 ?
    Fe2 C21 H21A . . 126.1 ?
    C23 C22 C21 . . 107.5(2) ?
    C23 C22 Fe2 . . 69.90(13) ?
    C21 C22 Fe2 . . 69.05(13) ?
    C23 C22 H22A . . 126.2 ?
    C21 C22 H22A . . 126.2 ?
    Fe2 C22 H22A . . 126.2 ?
    C24 C23 C22 . . 108.4(2) ?
    C24 C23 Fe2 . . 69.67(13) ?
    C22 C23 Fe2 . . 69.82(13) ?
    C24 C23 H23A . . 125.8 ?
    C22 C23 H23A . . 125.8 ?
    Fe2 C23 H23A . . 125.8 ?
    C23 C24 C20 . . 108.8(2) ?
    C23 C24 Fe2 . . 70.32(13) ?
    C20 C24 Fe2 . . 69.91(13) ?
    C23 C24 H24A . . 125.6 ?
    C20 C24 H24A . . 125.6 ?
    Fe2 C24 H24A . . 125.6 ?
    C1 N5 H2N5 . . 117.2(18) ?
    C1 N5 H1N5 . . 113.6(18) ?
    H2N5 N5 H1N5 . . 119(3) ?
    C3 N1 N2 . . 112.77(14) ?
    C3 N1 Zn1 . . 132.08(12) ?
    N2 N1 Zn1 . . 114.99(10) ?
    C1 N2 N1 . . 116.06(14) ?
    C4 N3 N4 . . 116.73(15) ?
    C4 N3 Zn1 . . 124.85(12) ?
    N4 N3 Zn1 . . 118.42(12) ?
    C2 N4 N3 . . 114.37(15) ?
loop_
    _geom_torsion_atom_site_label_1
    _geom_torsion_atom_site_label_2
    _geom_torsion_atom_site_label_3
    _geom_torsion_atom_site_label_4
    _geom_torsion_site_symmetry_1
    _geom_torsion_site_symmetry_2
    _geom_torsion_site_symmetry_3
    _geom_torsion_site_symmetry_4
    _geom_torsion
    _geom_torsion_publ_flag
    N3 Zn1 S1 C1 . . . . -113.37(8) ?
    N1 Zn1 S1 C1 . . . . -1.08(8) ?
    S2 Zn1 S1 C1 . . . . 137.52(6) ?
    N3 Zn1 S2 C2 . . . . 1.28(7) ?
    N1 Zn1 S2 C2 . . . . -111.96(8) ?
    S1 Zn1 S2 C2 . . . . 130.25(6) ?
    Zn1 S1 C1 N2 . . . . 1.38(18) ?
    Zn1 S1 C1 N5 . . . . -176.84(14) ?
    Zn1 S2 C2 N4 . . . . -1.36(17) ?
    Zn1 S2 C2 N6 . . . . 178.92(14) ?
    N1 C3 C5 C6 . . . . 166.79(19) ?
    N1 C3 C5 C9 . . . . -19.9(3) ?
    N1 C3 C5 Fe1 . . . . -109.40(19) ?
    C12 Fe1 C5 C6 . . . . 43.1(4) ?
    C9 Fe1 C5 C6 . . . . -118.84(16) ?
    C11 Fe1 C5 C6 . . . . 76.33(16) ?
    C13 Fe1 C5 C6 . . . . -167.21(19) ?
    C7 Fe1 C5 C6 . . . . -37.81(12) ?
    C14 Fe1 C5 C6 . . . . 159.16(12) ?
    C10 Fe1 C5 C6 . . . . 117.03(13) ?
    C8 Fe1 C5 C6 . . . . -81.26(12) ?
    C6 Fe1 C5 C9 . . . . 118.84(16) ?
    C12 Fe1 C5 C9 . . . . 161.9(3) ?
    C11 Fe1 C5 C9 . . . . -164.83(15) ?
    C13 Fe1 C5 C9 . . . . -48.4(2) ?
    C7 Fe1 C5 C9 . . . . 81.02(13) ?
    C14 Fe1 C5 C9 . . . . -82.01(14) ?
    C10 Fe1 C5 C9 . . . . -124.13(13) ?
    C8 Fe1 C5 C9 . . . . 37.58(12) ?
    C6 Fe1 C5 C3 . . . . -115.6(2) ?
    C12 Fe1 C5 C3 . . . . -72.5(4) ?
    C9 Fe1 C5 C3 . . . . 125.6(2) ?
    C11 Fe1 C5 C3 . . . . -39.3(2) ?
    C13 Fe1 C5 C3 . . . . 77.2(3) ?
    C7 Fe1 C5 C3 . . . . -153.41(18) ?
    C14 Fe1 C5 C3 . . . . 43.56(18) ?
    C10 Fe1 C5 C3 . . . . 1.44(18) ?
    C8 Fe1 C5 C3 . . . . 163.15(18) ?
    C9 C5 C6 C7 . . . . 0.9(2) ?
    C3 C5 C6 C7 . . . . 175.62(18) ?
    Fe1 C5 C6 C7 . . . . 60.40(15) ?
    C9 C5 C6 Fe1 . . . . -59.46(13) ?
    C3 C5 C6 Fe1 . . . . 115.23(18) ?
    C5 Fe1 C6 C7 . . . . -118.62(17) ?
    C12 Fe1 C6 C7 . . . . 76.12(16) ?
    C9 Fe1 C6 C7 . . . . -80.45(13) ?
    C11 Fe1 C6 C7 . . . . 118.10(14) ?
    C13 Fe1 C6 C7 . . . . 44.8(3) ?
    C14 Fe1 C6 C7 . . . . -168.0(2) ?
    C10 Fe1 C6 C7 . . . . 159.49(14) ?
    C8 Fe1 C6 C7 . . . . -36.96(12) ?
    C12 Fe1 C6 C5 . . . . -165.26(13) ?
    C9 Fe1 C6 C5 . . . . 38.17(11) ?
    C11 Fe1 C6 C5 . . . . -123.29(13) ?
    C13 Fe1 C6 C5 . . . . 163.4(2) ?
    C7 Fe1 C6 C5 . . . . 118.62(17) ?
    C14 Fe1 C6 C5 . . . . -49.4(3) ?
    C10 Fe1 C6 C5 . . . . -81.89(15) ?
    C8 Fe1 C6 C5 . . . . 81.66(12) ?
    C5 C6 C7 C8 . . . . -0.6(2) ?
    Fe1 C6 C7 C8 . . . . 59.10(16) ?
    C5 C6 C7 Fe1 . . . . -59.69(14) ?
    C5 Fe1 C7 C6 . . . . 38.62(12) ?
    C12 Fe1 C7 C6 . . . . -122.82(13) ?
    C9 Fe1 C7 C6 . . . . 83.19(13) ?
    C11 Fe1 C7 C6 . . . . -80.12(14) ?
    C13 Fe1 C7 C6 . . . . -164.12(12) ?
    C14 Fe1 C7 C6 . . . . 164.3(3) ?
    C10 Fe1 C7 C6 . . . . -47.7(3) ?
    C8 Fe1 C7 C6 . . . . 120.23(17) ?
    C6 Fe1 C7 C8 . . . . -120.23(17) ?
    C5 Fe1 C7 C8 . . . . -81.61(13) ?
    C12 Fe1 C7 C8 . . . . 116.96(13) ?
    C9 Fe1 C7 C8 . . . . -37.04(12) ?
    C11 Fe1 C7 C8 . . . . 159.65(13) ?
    C13 Fe1 C7 C8 . . . . 75.65(15) ?
    C14 Fe1 C7 C8 . . . . 44.0(4) ?
    C10 Fe1 C7 C8 . . . . -168.0(2) ?
    C6 C7 C8 C9 . . . . 0.0(3) ?
    Fe1 C7 C8 C9 . . . . 58.24(15) ?
    C6 C7 C8 Fe1 . . . . -58.23(16) ?
    C6 Fe1 C8 C7 . . . . 37.20(12) ?
    C5 Fe1 C8 C7 . . . . 81.97(13) ?
    C12 Fe1 C8 C7 . . . . -80.89(15) ?
    C9 Fe1 C8 C7 . . . . 120.34(18) ?
    C11 Fe1 C8 C7 . . . . -47.3(3) ?
    C13 Fe1 C8 C7 . . . . -123.47(14) ?
    C14 Fe1 C8 C7 . . . . -164.71(13) ?
    C10 Fe1 C8 C7 . . . . 163.7(3) ?
    C6 Fe1 C8 C9 . . . . -83.13(13) ?
    C5 Fe1 C8 C9 . . . . -38.37(12) ?
    C12 Fe1 C8 C9 . . . . 158.78(13) ?
    C11 Fe1 C8 C9 . . . . -167.6(2) ?
    C13 Fe1 C8 C9 . . . . 116.19(14) ?
    C7 Fe1 C8 C9 . . . . -120.34(18) ?
    C14 Fe1 C8 C9 . . . . 74.95(16) ?
    C10 Fe1 C8 C9 . . . . 43.4(3) ?
    C7 C8 C9 C5 . . . . 0.6(2) ?
    Fe1 C8 C9 C5 . . . . 58.98(13) ?
    C7 C8 C9 Fe1 . . . . -58.41(15) ?
    C6 C5 C9 C8 . . . . -0.9(2) ?
    C3 C5 C9 C8 . . . . -175.03(19) ?
    Fe1 C5 C9 C8 . . . . -59.92(14) ?
    C6 C5 C9 Fe1 . . . . 58.99(13) ?
    C3 C5 C9 Fe1 . . . . -115.1(2) ?
    C6 Fe1 C9 C8 . . . . 80.60(13) ?
    C5 Fe1 C9 C8 . . . . 118.93(17) ?
    C12 Fe1 C9 C8 . . . . -47.9(3) ?
    C11 Fe1 C9 C8 . . . . 163.6(3) ?
    C13 Fe1 C9 C8 . . . . -81.87(15) ?
    C7 Fe1 C9 C8 . . . . 36.93(13) ?
    C14 Fe1 C9 C8 . . . . -124.39(13) ?
    C10 Fe1 C9 C8 . . . . -165.21(13) ?
    C6 Fe1 C9 C5 . . . . -38.33(11) ?
    C12 Fe1 C9 C5 . . . . -166.9(2) ?
    C11 Fe1 C9 C5 . . . . 44.6(4) ?
    C13 Fe1 C9 C5 . . . . 159.20(12) ?
    C7 Fe1 C9 C5 . . . . -82.00(13) ?
    C14 Fe1 C9 C5 . . . . 116.68(12) ?
    C10 Fe1 C9 C5 . . . . 75.86(15) ?
    C8 Fe1 C9 C5 . . . . -118.93(17) ?
    C6 Fe1 C10 C11 . . . . -79.78(16) ?
    C5 Fe1 C10 C11 . . . . -123.38(14) ?
    C12 Fe1 C10 C11 . . . . 38.04(14) ?
    C9 Fe1 C10 C11 . . . . -165.68(13) ?
    C13 Fe1 C10 C11 . . . . 82.02(15) ?
    C7 Fe1 C10 C11 . . . . -45.5(3) ?
    C14 Fe1 C10 C11 . . . . 119.8(2) ?
    C8 Fe1 C10 C11 . . . . 161.0(3) ?
    C6 Fe1 C10 C14 . . . . 160.43(14) ?
    C5 Fe1 C10 C14 . . . . 116.83(15) ?
    C12 Fe1 C10 C14 . . . . -81.74(16) ?
    C9 Fe1 C10 C14 . . . . 74.53(17) ?
    C11 Fe1 C10 C14 . . . . -119.8(2) ?
    C13 Fe1 C10 C14 . . . . -37.76(15) ?
    C7 Fe1 C10 C14 . . . . -165.3(2) ?
    C8 Fe1 C10 C14 . . . . 41.2(4) ?
    C14 C10 C11 C12 . . . . 0.0(3) ?
    Fe1 C10 C11 C12 . . . . -59.19(17) ?
    C14 C10 C11 Fe1 . . . . 59.21(16) ?
    C6 Fe1 C11 C10 . . . . 117.96(14) ?
    C5 Fe1 C11 C10 . . . . 75.50(16) ?
    C12 Fe1 C11 C10 . . . . -119.4(2) ?
    C9 Fe1 C11 C10 . . . . 41.1(4) ?
    C13 Fe1 C11 C10 . . . . -81.20(15) ?
    C7 Fe1 C11 C10 . . . . 160.21(13) ?
    C14 Fe1 C11 C10 . . . . -37.31(14) ?
    C8 Fe1 C11 C10 . . . . -165.9(2) ?
    C6 Fe1 C11 C12 . . . . -122.66(16) ?
    C5 Fe1 C11 C12 . . . . -165.12(15) ?
    C9 Fe1 C11 C12 . . . . 160.5(3) ?
    C13 Fe1 C11 C12 . . . . 38.17(16) ?
    C7 Fe1 C11 C12 . . . . -80.41(18) ?
    C14 Fe1 C11 C12 . . . . 82.07(17) ?
    C10 Fe1 C11 C12 . . . . 119.4(2) ?
    C8 Fe1 C11 C12 . . . . -46.6(3) ?
    C10 C11 C12 C13 . . . . -0.2(3) ?
    Fe1 C11 C12 C13 . . . . -60.04(16) ?
    C10 C11 C12 Fe1 . . . . 59.86(17) ?
    C6 Fe1 C12 C13 . . . . -165.28(13) ?
    C5 Fe1 C12 C13 . . . . 161.5(3) ?
    C9 Fe1 C12 C13 . . . . -47.7(3) ?
    C11 Fe1 C12 C13 . . . . 118.2(2) ?
    C7 Fe1 C12 C13 . . . . -123.80(15) ?
    C14 Fe1 C12 C13 . . . . 37.68(14) ?
    C10 Fe1 C12 C13 . . . . 81.17(16) ?
    C8 Fe1 C12 C13 . . . . -81.74(17) ?
    C6 Fe1 C12 C11 . . . . 76.5(2) ?
    C5 Fe1 C12 C11 . . . . 43.3(4) ?
    C9 Fe1 C12 C11 . . . . -165.9(2) ?
    C13 Fe1 C12 C11 . . . . -118.2(2) ?
    C7 Fe1 C12 C11 . . . . 118.01(17) ?
    C14 Fe1 C12 C11 . . . . -80.51(18) ?
    C10 Fe1 C12 C11 . . . . -37.02(17) ?
    C8 Fe1 C12 C11 . . . . 160.07(16) ?
    C11 C12 C13 C14 . . . . 0.3(3) ?
    Fe1 C12 C13 C14 . . . . -59.62(16) ?
    C11 C12 C13 Fe1 . . . . 59.89(16) ?
    C6 Fe1 C13 C12 . . . . 41.2(3) ?
    C5 Fe1 C13 C12 . . . . -166.20(19) ?
    C9 Fe1 C13 C12 . . . . 158.90(15) ?
    C11 Fe1 C13 C12 . . . . -38.52(17) ?
    C7 Fe1 C13 C12 . . . . 75.27(17) ?
    C14 Fe1 C13 C12 . . . . -119.1(2) ?
    C10 Fe1 C13 C12 . . . . -81.65(17) ?
    C8 Fe1 C13 C12 . . . . 116.47(15) ?
    C6 Fe1 C13 C14 . . . . 160.4(2) ?
    C5 Fe1 C13 C14 . . . . -47.1(3) ?
    C12 Fe1 C13 C14 . . . . 119.1(2) ?
    C9 Fe1 C13 C14 . . . . -81.96(15) ?
    C11 Fe1 C13 C14 . . . . 80.62(16) ?
    C7 Fe1 C13 C14 . . . . -165.59(14) ?
    C10 Fe1 C13 C14 . . . . 37.48(15) ?
    C8 Fe1 C13 C14 . . . . -124.39(14) ?
    C11 C10 C14 C13 . . . . 0.2(3) ?
    Fe1 C10 C14 C13 . . . . 59.29(16) ?
    C11 C10 C14 Fe1 . . . . -59.14(17) ?
    C12 C13 C14 C10 . . . . -0.3(3) ?
    Fe1 C13 C14 C10 . . . . -59.58(16) ?
    C12 C13 C14 Fe1 . . . . 59.32(17) ?
    C6 Fe1 C14 C10 . . . . -45.4(3) ?
    C5 Fe1 C14 C10 . . . . -81.29(17) ?
    C12 Fe1 C14 C10 . . . . 81.40(16) ?
    C9 Fe1 C14 C10 . . . . -124.68(15) ?
    C11 Fe1 C14 C10 . . . . 36.99(15) ?
    C13 Fe1 C14 C10 . . . . 119.2(2) ?
    C7 Fe1 C14 C10 . . . . 160.6(3) ?
    C8 Fe1 C14 C10 . . . . -165.85(14) ?
    C6 Fe1 C14 C13 . . . . -164.60(19) ?
    C5 Fe1 C14 C13 . . . . 159.54(12) ?
    C12 Fe1 C14 C13 . . . . -37.77(14) ?
    C9 Fe1 C14 C13 . . . . 116.15(14) ?
    C11 Fe1 C14 C13 . . . . -82.18(15) ?
    C7 Fe1 C14 C13 . . . . 41.4(4) ?
    C10 Fe1 C14 C13 . . . . -119.2(2) ?
    C8 Fe1 C14 C13 . . . . 74.98(17) ?
    N3 C4 C15 C16 . . . . 167.78(18) ?
    N3 C4 C15 C19 . . . . -15.6(3) ?
    N3 C4 C15 Fe2 . . . . -107.2(2) ?
    C21 Fe2 C15 C16 . . . . 115.70(13) ?
    C24 Fe2 C15 C16 . . . . 39.4(4) ?
    C19 Fe2 C15 C16 . . . . -118.76(15) ?
    C20 Fe2 C15 C16 . . . . 74.16(15) ?
    C18 Fe2 C15 C16 . . . . -81.30(12) ?
    C22 Fe2 C15 C16 . . . . 159.32(13) ?
    C23 Fe2 C15 C16 . . . . -165.3(2) ?
    C17 Fe2 C15 C16 . . . . -37.46(12) ?
    C21 Fe2 C15 C4 . . . . 0.75(19) ?
    C16 Fe2 C15 C4 . . . . -114.9(2) ?
    C24 Fe2 C15 C4 . . . . -75.6(4) ?
    C19 Fe2 C15 C4 . . . . 126.3(2) ?
    C20 Fe2 C15 C4 . . . . -40.8(2) ?
    C18 Fe2 C15 C4 . . . . 163.75(18) ?
    C22 Fe2 C15 C4 . . . . 44.4(2) ?
    C23 Fe2 C15 C4 . . . . 79.7(3) ?
    C17 Fe2 C15 C4 . . . . -152.41(18) ?
    C21 Fe2 C15 C19 . . . . -125.54(13) ?
    C16 Fe2 C15 C19 . . . . 118.76(15) ?
    C24 Fe2 C15 C19 . . . . 158.1(3) ?
    C20 Fe2 C15 C19 . . . . -167.09(13) ?
    C18 Fe2 C15 C19 . . . . 37.45(11) ?
    C22 Fe2 C15 C19 . . . . -81.92(14) ?
    C23 Fe2 C15 C19 . . . . -46.6(2) ?
    C17 Fe2 C15 C19 . . . . 81.30(12) ?
    C4 C15 C16 C17 . . . . 178.27(17) ?
    C19 C15 C16 C17 . . . . 0.9(2) ?
    Fe2 C15 C16 C17 . . . . 59.90(14) ?
    C4 C15 C16 Fe2 . . . . 118.36(17) ?
    C19 C15 C16 Fe2 . . . . -58.96(12) ?
    C21 Fe2 C16 C17 . . . . 157.19(14) ?
    C24 Fe2 C16 C17 . . . . 73.31(16) ?
    C19 Fe2 C16 C17 . . . . -80.87(13) ?
    C20 Fe2 C16 C17 . . . . 114.77(14) ?
    C18 Fe2 C16 C17 . . . . -37.42(13) ?
    C22 Fe2 C16 C17 . . . . -168.5(2) ?
    C23 Fe2 C16 C17 . . . . 40.9(3) ?
    C15 Fe2 C16 C17 . . . . -119.17(17) ?
    C21 Fe2 C16 C15 . . . . -83.64(14) ?
    C24 Fe2 C16 C15 . . . . -167.52(12) ?
    C19 Fe2 C16 C15 . . . . 38.30(11) ?
    C20 Fe2 C16 C15 . . . . -126.06(12) ?
    C18 Fe2 C16 C15 . . . . 81.76(12) ?
    C22 Fe2 C16 C15 . . . . -49.4(3) ?
    C23 Fe2 C16 C15 . . . . 160.1(3) ?
    C17 Fe2 C16 C15 . . . . 119.17(17) ?
    C15 C16 C17 C18 . . . . -0.8(2) ?
    Fe2 C16 C17 C18 . . . . 58.79(14) ?
    C15 C16 C17 Fe2 . . . . -59.63(13) ?
    C21 Fe2 C17 C16 . . . . -51.1(3) ?
    C24 Fe2 C17 C16 . . . . -125.39(13) ?
    C19 Fe2 C17 C16 . . . . 82.81(13) ?
    C20 Fe2 C17 C16 . . . . -83.12(14) ?
    C18 Fe2 C17 C16 . . . . 119.90(18) ?
    C22 Fe2 C17 C16 . . . . 165.1(3) ?
    C23 Fe2 C17 C16 . . . . -165.58(13) ?
    C15 Fe2 C17 C16 . . . . 38.20(12) ?
    C21 Fe2 C17 C18 . . . . -171.0(2) ?
    C16 Fe2 C17 C18 . . . . -119.90(18) ?
    C24 Fe2 C17 C18 . . . . 114.71(13) ?
    C19 Fe2 C17 C18 . . . . -37.09(12) ?
    C20 Fe2 C17 C18 . . . . 156.98(12) ?
    C22 Fe2 C17 C18 . . . . 45.2(4) ?
    C23 Fe2 C17 C18 . . . . 74.52(15) ?
    C15 Fe2 C17 C18 . . . . -81.70(13) ?
    C16 C17 C18 C19 . . . . 0.4(2) ?
    Fe2 C17 C18 C19 . . . . 59.06(13) ?
    C16 C17 C18 Fe2 . . . . -58.65(14) ?
    C21 Fe2 C18 C19 . . . . 46.1(4) ?
    C16 Fe2 C18 C19 . . . . -82.83(12) ?
    C24 Fe2 C18 C19 . . . . 157.47(13) ?
    C20 Fe2 C18 C19 . . . . -169.99(18) ?
    C22 Fe2 C18 C19 . . . . 75.58(15) ?
    C23 Fe2 C18 C19 . . . . 115.81(13) ?
    C15 Fe2 C18 C19 . . . . -38.33(11) ?
    C17 Fe2 C18 C19 . . . . -120.03(17) ?
    C21 Fe2 C18 C17 . . . . 166.1(3) ?
    C16 Fe2 C18 C17 . . . . 37.19(12) ?
    C24 Fe2 C18 C17 . . . . -82.50(15) ?
    C19 Fe2 C18 C17 . . . . 120.03(17) ?
    C20 Fe2 C18 C17 . . . . -50.0(2) ?
    C22 Fe2 C18 C17 . . . . -164.39(14) ?
    C23 Fe2 C18 C17 . . . . -124.16(13) ?
    C15 Fe2 C18 C17 . . . . 81.69(13) ?
    C17 C18 C19 C15 . . . . 0.2(2) ?
    Fe2 C18 C19 C15 . . . . 59.23(12) ?
    C17 C18 C19 Fe2 . . . . -59.05(14) ?
    C16 C15 C19 C18 . . . . -0.7(2) ?
    C4 C15 C19 C18 . . . . -177.67(18) ?
    Fe2 C15 C19 C18 . . . . -59.48(13) ?
    C16 C15 C19 Fe2 . . . . 58.78(12) ?
    C4 C15 C19 Fe2 . . . . -118.2(2) ?
    C21 Fe2 C19 C18 . . . . -165.41(13) ?
    C16 Fe2 C19 C18 . . . . 80.86(12) ?
    C24 Fe2 C19 C18 . . . . -47.8(2) ?
    C20 Fe2 C19 C18 . . . . 162.7(3) ?
    C22 Fe2 C19 C18 . . . . -123.86(13) ?
    C23 Fe2 C19 C18 . . . . -81.39(14) ?
    C15 Fe2 C19 C18 . . . . 119.07(16) ?
    C17 Fe2 C19 C18 . . . . 37.36(12) ?
    C21 Fe2 C19 C15 . . . . 75.51(15) ?
    C16 Fe2 C19 C15 . . . . -38.21(11) ?
    C24 Fe2 C19 C15 . . . . -166.82(19) ?
    C20 Fe2 C19 C15 . . . . 43.6(4) ?
    C18 Fe2 C19 C15 . . . . -119.07(16) ?
    C22 Fe2 C19 C15 . . . . 117.07(13) ?
    C23 Fe2 C19 C15 . . . . 159.53(12) ?
    C17 Fe2 C19 C15 . . . . -81.72(12) ?
    C16 Fe2 C20 C21 . . . . 116.97(15) ?
    C24 Fe2 C20 C21 . . . . -119.0(2) ?
    C19 Fe2 C20 C21 . . . . 40.4(4) ?
    C18 Fe2 C20 C21 . . . . -165.40(18) ?
    C22 Fe2 C20 C21 . . . . -38.40(15) ?
    C23 Fe2 C20 C21 . . . . -81.92(16) ?
    C15 Fe2 C20 C21 . . . . 75.13(17) ?
    C17 Fe2 C20 C21 . . . . 159.59(14) ?
    C21 Fe2 C20 C24 . . . . 119.0(2) ?
    C16 Fe2 C20 C24 . . . . -124.07(15) ?
    C19 Fe2 C20 C24 . . . . 159.3(3) ?
    C18 Fe2 C20 C24 . . . . -46.4(3) ?
    C22 Fe2 C20 C24 . . . . 80.56(17) ?
    C23 Fe2 C20 C24 . . . . 37.04(15) ?
    C15 Fe2 C20 C24 . . . . -165.91(14) ?
    C17 Fe2 C20 C24 . . . . -81.45(17) ?
    C24 C20 C21 C22 . . . . 0.7(2) ?
    Fe2 C20 C21 C22 . . . . 59.94(15) ?
    C24 C20 C21 Fe2 . . . . -59.23(15) ?
    C16 Fe2 C21 C20 . . . . -81.35(15) ?
    C24 Fe2 C21 C20 . . . . 37.87(14) ?
    C19 Fe2 C21 C20 . . . . -167.81(13) ?
    C18 Fe2 C21 C20 . . . . 156.2(3) ?
    C22 Fe2 C21 C20 . . . . 118.6(2) ?
    C23 Fe2 C21 C20 . . . . 81.10(15) ?
    C15 Fe2 C21 C20 . . . . -125.23(13) ?
    C17 Fe2 C21 C20 . . . . -45.3(3) ?
    C16 Fe2 C21 C22 . . . . 160.06(14) ?
    C24 Fe2 C21 C22 . . . . -80.72(16) ?
    C19 Fe2 C21 C22 . . . . 73.60(17) ?
    C20 Fe2 C21 C22 . . . . -118.6(2) ?
    C18 Fe2 C21 C22 . . . . 37.6(4) ?
    C23 Fe2 C21 C22 . . . . -37.50(15) ?
    C15 Fe2 C21 C22 . . . . 116.18(14) ?
    C17 Fe2 C21 C22 . . . . -163.9(2) ?
    C20 C21 C22 C23 . . . . -0.6(2) ?
    Fe2 C21 C22 C23 . . . . 59.54(15) ?
    C20 C21 C22 Fe2 . . . . -60.10(15) ?
    C21 Fe2 C22 C23 . . . . -118.9(2) ?
    C16 Fe2 C22 C23 . . . . -166.2(2) ?
    C24 Fe2 C22 C23 . . . . -37.15(14) ?
    C19 Fe2 C22 C23 . . . . 114.41(14) ?
    C20 Fe2 C22 C23 . . . . -81.10(15) ?
    C18 Fe2 C22 C23 . . . . 73.08(17) ?
    C15 Fe2 C22 C23 . . . . 157.92(13) ?
    C17 Fe2 C22 C23 . . . . 38.5(4) ?
    C16 Fe2 C22 C21 . . . . -47.3(3) ?
    C24 Fe2 C22 C21 . . . . 81.78(16) ?
    C19 Fe2 C22 C21 . . . . -126.66(15) ?
    C20 Fe2 C22 C21 . . . . 37.83(14) ?
    C18 Fe2 C22 C21 . . . . -167.99(14) ?
    C23 Fe2 C22 C21 . . . . 118.9(2) ?
    C15 Fe2 C22 C21 . . . . -83.15(16) ?
    C17 Fe2 C22 C21 . . . . 157.4(3) ?
    C21 C22 C23 C24 . . . . 0.2(2) ?
    Fe2 C22 C23 C24 . . . . 59.20(16) ?
    C21 C22 C23 Fe2 . . . . -59.00(14) ?
    C21 Fe2 C23 C24 . . . . -81.36(16) ?
    C16 Fe2 C23 C24 . . . . 42.7(3) ?
    C19 Fe2 C23 C24 . . . . 156.97(14) ?
    C20 Fe2 C23 C24 . . . . -37.59(15) ?
    C18 Fe2 C23 C24 . . . . 114.93(15) ?
    C22 Fe2 C23 C24 . . . . -119.6(2) ?
    C15 Fe2 C23 C24 . . . . -169.61(18) ?
    C17 Fe2 C23 C24 . . . . 73.89(17) ?
    C21 Fe2 C23 C22 . . . . 38.26(15) ?
    C16 Fe2 C23 C22 . . . . 162.4(3) ?
    C24 Fe2 C23 C22 . . . . 119.6(2) ?
    C19 Fe2 C23 C22 . . . . -83.41(16) ?
    C20 Fe2 C23 C22 . . . . 82.03(16) ?
    C18 Fe2 C23 C22 . . . . -125.44(15) ?
    C15 Fe2 C23 C22 . . . . -50.0(3) ?
    C17 Fe2 C23 C22 . . . . -166.48(14) ?
    C22 C23 C24 C20 . . . . 0.2(3) ?
    Fe2 C23 C24 C20 . . . . 59.54(15) ?
    C22 C23 C24 Fe2 . . . . -59.29(15) ?
    C21 C20 C24 C23 . . . . -0.6(2) ?
    Fe2 C20 C24 C23 . . . . -59.79(16) ?
    C21 C20 C24 Fe2 . . . . 59.19(15) ?
    C21 Fe2 C24 C23 . . . . 81.92(17) ?
    C16 Fe2 C24 C23 . . . . -164.90(14) ?
    C19 Fe2 C24 C23 . . . . -48.7(3) ?
    C20 Fe2 C24 C23 . . . . 119.7(2) ?
    C18 Fe2 C24 C23 . . . . -81.88(16) ?
    C22 Fe2 C24 C23 . . . . 37.39(15) ?
    C15 Fe2 C24 C23 . . . . 164.2(3) ?
    C17 Fe2 C24 C23 . . . . -124.39(15) ?
    C21 Fe2 C24 C20 . . . . -37.75(16) ?
    C16 Fe2 C24 C20 . . . . 75.43(18) ?
    C19 Fe2 C24 C20 . . . . -168.37(18) ?
    C18 Fe2 C24 C20 . . . . 158.45(14) ?
    C22 Fe2 C24 C20 . . . . -82.28(17) ?
    C23 Fe2 C24 C20 . . . . -119.7(2) ?
    C15 Fe2 C24 C20 . . . . 44.5(4) ?
    C17 Fe2 C24 C20 . . . . 115.94(16) ?
    C5 C3 N1 N2 . . . . 178.99(17) ?
    C5 C3 N1 Zn1 . . . . -6.0(3) ?
    N3 Zn1 N1 C3 . . . . -47.56(19) ?
    S1 Zn1 N1 C3 . . . . -173.83(17) ?
    S2 Zn1 N1 C3 . . . . 55.77(19) ?
    N3 Zn1 N1 N2 . . . . 127.37(11) ?
    S1 Zn1 N1 N2 . . . . 1.10(11) ?
    S2 Zn1 N1 N2 . . . . -129.30(10) ?
    N5 C1 N2 N1 . . . . 177.48(16) ?
    S1 C1 N2 N1 . . . . -0.7(3) ?
    C3 N1 N2 C1 . . . . 175.39(17) ?
    Zn1 N1 N2 C1 . . . . -0.54(19) ?
    C15 C4 N3 N4 . . . . 1.1(3) ?
    C15 C4 N3 Zn1 . . . . -179.14(14) ?
    N1 Zn1 N3 C4 . . . . -48.03(16) ?
    S1 Zn1 N3 C4 . . . . 53.21(16) ?
    S2 Zn1 N3 C4 . . . . 178.69(15) ?
    N1 Zn1 N3 N4 . . . . 131.69(12) ?
    S1 Zn1 N3 N4 . . . . -127.08(11) ?
    S2 Zn1 N3 N4 . . . . -1.59(12) ?
    N6 C2 N4 N3 . . . . -179.90(15) ?
    S2 C2 N4 N3 . . . . 0.4(2) ?
    C4 N3 N4 C2 . . . . -179.13(16) ?
    Zn1 N3 N4 C2 . . . . 1.13(19) ?
loop_
    _geom_hbond_atom_site_label_D
    _geom_hbond_atom_site_label_H
    _geom_hbond_atom_site_label_A
    _geom_hbond_site_symmetry_A
    _geom_hbond_distance_DH
    _geom_hbond_distance_HA
    _geom_hbond_distance_DA
    _geom_hbond_angle_DHA
    _geom_hbond_publ_flag
    N5 H2N5 S2 2_555 0.80(3) 2.80(2) 3.4880(19) 146(2) yes
    N6 H2N6 N2 4_575 0.81(3) 2.21(3) 2.983(2) 161(3) yes
    C7 H7A N2 2_645 0.98 2.56 3.465(3) 153 yes
    C9 H9A S2 . 0.98 2.73 3.697(2) 168 yes
    C17 H17A S2 4_675 0.98 2.70 3.479(2) 137 yes
    C19 H19A N4 . 0.98 2.51 2.936(2) 106 yes
    N5 H1N5 Cg1 2_655 0.90(3) 2.85(3) 3.515(2) 132(2) yes
    C6 H6A Cg2 4_676 0.98 2.80 3.755(2) 164 yes
    C9 H9A Cg3 . 0.98 2.47 3.247(2) 135 no
    C10 H10A Cg3 4_676 0.98 2.93 3.674(3) 134 yes
    C24 H24A Cg4 4_675 0.98 2.83 3.629(2) 139 yes
