# Supplementary material for: Bis(ferrocenecarbaldehyde thio­semi­carbazonato-κ2 N 1,S)zinc
Source: Acta Crystallogr Sect E Struct Rep Online. 2009 Mar 6;65(Pt 4):m373–4. doi: 10.1107/S1600536809007363 (PMC2969079; doi:10.1107/S1600536809007363)
Supplement: Supplementary file 2 [file e-65-0m373-Isup2.hkl]

# 
# h,k,l, Fc-squared, Fo-squared, sigma(Fo-squared) and status flag 
# 
data_I
_shelx_title ' znla_0m in P2(1)/n  (100K)' 
_shelx_refln_list_code          4 
_shelx_F_calc_maximum      411.72 
_exptl_crystal_F_000      1296.00 
_reflns_d_resolution_high  0.6136 
 
loop_ 
 _symmetry_equiv_pos_as_xyz 
 'x, y, z' 
 '-x+1/2, y+1/2, -z+1/2' 
 '-x, -y, -z' 
 'x-1/2, -y-1/2, z-1/2' 
 
_cell_length_a    10.8483 
_cell_length_b    14.7547 
_cell_length_c    16.1686 
_cell_angle_alpha  90.000 
_cell_angle_beta  105.252 
_cell_angle_gamma  90.000 
 
_shelx_F_squared_multiplier     1.000 
 
loop_ 
 _refln_index_h 
 _refln_index_k 
 _refln_index_l 
 _refln_F_squared_calc 
 _refln_F_squared_meas 
 _refln_F_squared_sigma 
 _refln_observed_status 
   2   0   0       35.14      109.55      7.32 o 
   4   0   0    27944.40    27459.45    364.90 o 
   6   0   0    20242.66    21479.99    261.75 o 
   8   0   0     5285.32     5543.66     92.71 o 
  10   0   0      172.24      255.60     70.57 o 
  12   0   0      129.86       65.17     65.00 o 
  14   0   0       30.64       10.97     67.02 o 
  16   0   0      276.79      279.09     87.96 o 
   1   1   0     1525.88     1637.56     27.22 o 
   2   1   0     7895.83     8294.61     84.78 o 
   3   1   0      101.94      101.00      4.92 o 
   4   1   0        0.37       14.95      3.78 o 
   5   1   0     1908.42     2013.26     25.31 o 
   6   1   0     1891.78     2079.10     28.00 o 
   7   1   0     3058.20     3110.65     44.47 o 
   8   1   0     1530.25     1588.90     27.03 o 
   9   1   0     2911.54     2865.73     66.27 o 
  10   1   0      692.32      662.34     60.93 o 
  11   1   0      644.17      639.85     74.79 o 
  12   1   0      674.59      628.92     78.67 o 
  13   1   0      679.99      664.01     87.84 o 
  14   1   0      110.31      108.67     46.26 o 
  15   1   0      171.23      103.77     51.68 o 
  16   1   0       94.86      -16.54     65.17 o 
  17   1   0       19.24       38.50     64.03 o 
   0   2   0    21390.95    22907.62    478.07 o 
   1   2   0    37788.33    38737.86    376.16 o 
   2   2   0     6853.07     8127.56     84.42 o 
   3   2   0      520.41      500.65     11.69 o 
   4   2   0     6142.05     6242.81     65.45 o 
   5   2   0     9381.05    10179.85     98.20 o 
   6   2   0     8166.87     8226.53     84.00 o 
   7   2   0     1476.47     1492.73     24.10 o 
   8   2   0       70.31       66.82      9.48 o 
   9   2   0     3424.12     3556.65     77.43 o 
  10   2   0     2366.74     2474.83     84.15 o 
  11   2   0      165.04      156.15     31.27 o 
  12   2   0      390.12      345.87     65.11 o 
  13   2   0       97.69       56.45     41.73 o 
  14   2   0      489.90      465.48     68.81 o 
  15   2   0      168.73       99.06     50.87 o 
  16   2   0        0.35       36.81     72.76 o 
   1   3   0    27626.02    29114.53    269.89 o 
   2   3   0     3411.21     4009.65     44.79 o 
   3   3   0     6348.44     6960.91     73.44 o 
   4   3   0     9823.77     9818.94     96.00 o 
   5   3   0     2765.55     2676.58     33.79 o 
   6   3   0     1450.48     1296.23     21.26 o 
   7   3   0       28.99       24.27      6.50 o 
   8   3   0     7282.94     6934.98    103.59 o 
   9   3   0     1992.55     1978.92     51.76 o 
  10   3   0      805.80      939.19     44.34 o 
  11   3   0      373.76      374.77     37.55 o 
  12   3   0       74.48       67.01     27.94 o 
  13   3   0      356.58      337.15     58.18 o 
  14   3   0      327.65      202.94     53.49 o 
  15   3   0      327.15      320.67     65.91 o 
  16   3   0       66.93       83.06     93.36 o 
   0   4   0    22235.93    24312.45    319.93 o 
   1   4   0      456.44      558.16     13.49 o 
   2   4   0       22.50       26.75      6.19 o 
   3   4   0      319.08      386.60     12.64 o 
   4   4   0      878.12      960.62     18.27 o 
   5   4   0    16591.29    17105.26    143.86 o 
   6   4   0     9323.17     9755.55     92.53 o 
   7   4   0      334.01      293.25     10.62 o 
   8   4   0      510.31      484.86     17.26 o 
   9   4   0    13451.76    13257.87    174.46 o 
  10   4   0      140.17      101.12     19.74 o 
  11   4   0     3747.25     3712.65    104.91 o 
  12   4   0      107.50       88.54     29.78 o 
  13   4   0     1973.93     2101.01    112.19 o 
  14   4   0      194.30      147.70     61.64 o 
  15   4   0      751.09      771.66    112.55 o 
  16   4   0       35.62      134.38     98.93 o 
   1   5   0     6965.69     7239.66     81.55 o 
   2   5   0     8593.71     8430.53     90.14 o 
   3   5   0     1574.38     1661.46     28.60 o 
   4   5   0      727.68      835.87     20.77 o 
   5   5   0       96.63      136.51     10.56 o 
   6   5   0     3076.91     3349.85     46.33 o 
   7   5   0      338.56      292.90     16.13 o 
   8   5   0      899.55      861.64     23.65 o 
   9   5   0     2519.47     2358.19     48.83 o 
  10   5   0        2.62        7.56     15.14 o 
  11   5   0       14.88       41.14     18.08 o 
  12   5   0       52.49       72.41     35.23 o 
  13   5   0       26.55       21.44     30.64 o 
  14   5   0      227.58      202.14     71.88 o 
  15   5   0       63.24       70.78     65.17 o 
  16   5   0        6.00      -77.49     77.49 o 
   0   6   0      355.61      303.63     17.99 o 
   1   6   0    21027.88    21663.23    209.10 o 
   2   6   0        1.03       -0.72      5.10 o 
   3   6   0    21828.80    23387.31    218.00 o 
   4   6   0      814.17      933.52     27.69 o 
   5   6   0    19250.16    18977.44    193.18 o 
   6   6   0     1172.99     1188.58     41.18 o 
   7   6   0      340.63      313.73     17.60 o 
   8   6   0     1055.99     1017.25     29.44 o 
   9   6   0     3197.84     3487.10     70.12 o 
  10   6   0     1694.62     1605.56     52.68 o 
  11   6   0     1435.92     1400.03     56.85 o 
  12   6   0      156.49      138.44     37.93 o 
  13   6   0      116.78       76.46     36.57 o 
  14   6   0      549.08      448.17     89.13 o 
  15   6   0      506.85      403.48     88.22 o 
  16   6   0       17.96      -26.00     79.68 o 
   1   7   0     2580.76     2397.37     33.34 o 
   2   7   0     8570.75     8751.11     88.17 o 
   3   7   0     1955.69     1832.07     31.24 o 
   4   7   0     4900.33     4676.03     63.45 o 
   5   7   0     1786.76     1578.95     33.30 o 
   6   7   0      402.80      396.08     20.94 o 
   7   7   0      932.40      925.68     30.60 o 
   8   7   0    10210.28    10428.57    137.49 o 
   9   7   0      302.72      322.16     21.87 o 
  10   7   0      210.94      195.48     27.45 o 
  11   7   0       15.51       26.01     21.04 o 
  12   7   0     1665.55     1578.52     64.42 o 
  13   7   0      278.83      245.27     58.06 o 
  14   7   0      131.60      115.09     43.30 o 
  15   7   0      564.95      569.71    104.69 o 
  16   7   0      668.51      808.66    168.15 o 
   0   8   0    38686.14    39263.23    571.20 o 
   1   8   0     2830.88     2977.53     50.79 o 
   2   8   0      218.05      250.23     12.63 o 
   3   8   0      321.11      399.08     20.86 o 
   4   8   0     8441.85     8549.84    102.00 o 
   5   8   0        2.03        6.92      8.19 o 
   6   8   0      732.54      673.28     34.02 o 
   7   8   0      523.10      532.69     27.85 o 
   8   8   0     2870.16     2989.78     64.37 o 
   9   8   0     1068.73     1120.65     40.39 o 
  10   8   0       63.66       31.33     29.22 o 
  11   8   0      691.38      625.60     44.66 o 
  12   8   0       33.36       32.96     25.31 o 
  13   8   0        4.24       36.64     29.31 o 
  14   8   0        8.22       -2.97     38.54 o 
  15   8   0      515.21      565.05    137.42 o 
  16   8   0      316.07      192.97    113.11 o 
   1   9   0      114.34      110.71     12.07 o 
   2   9   0      580.63      708.31     31.20 o 
   3   9   0      658.00      673.22     19.82 o 
   4   9   0       24.87       23.74      9.45 o 
   5   9   0     4339.75     4228.11     71.92 o 
   6   9   0     1322.00     1302.78     44.28 o 
   7   9   0     3933.68     3919.07     76.91 o 
   8   9   0       70.45       49.53     16.52 o 
   9   9   0     2717.49     2682.37     90.20 o 
  10   9   0      580.74      526.21     42.00 o 
  11   9   0     1671.31     1591.46     66.59 o 
  12   9   0       43.00       22.25     26.53 o 
  13   9   0     2118.03     2315.54     96.10 o 
  14   9   0      705.39      867.70     82.26 o 
  15   9   0        4.67       17.73     80.02 o 
   0  10   0      636.94      733.11     43.88 o 
   1  10   0      622.18      569.79     20.49 o 
   2  10   0     1383.87     1347.47     29.75 o 
   3  10   0      207.13      165.64     15.88 o 
   4  10   0      722.51      731.18     26.18 o 
   5  10   0      584.87      529.60     26.86 o 
   6  10   0      888.35      870.68     64.07 o 
   7  10   0     1152.77     1028.63     40.27 o 
   8  10   0       83.85       56.76     20.27 o 
   9  10   0       15.37       13.70     21.33 o 
  10  10   0     1647.44     1552.35     64.97 o 
  11  10   0      456.82      484.83     48.15 o 
  12  10   0      101.53       34.30     29.85 o 
  13  10   0      661.82      731.95     55.25 o 
  14  10   0      972.05     1136.72    116.36 o 
  15  10   0      208.81      145.69    101.29 o 
   1  11   0     7029.98     7111.73     81.49 o 
   2  11   0       28.43       19.45      8.91 o 
   3  11   0     1413.17     1487.77     36.36 o 
   4  11   0     1321.14     1268.89     36.16 o 
   5  11   0     2092.56     1971.44     53.26 o 
   6  11   0      789.19      674.02     34.27 o 
   7  11   0     1702.25     1654.26     77.64 o 
   8  11   0      521.75      445.26     38.69 o 
   9  11   0       75.96       62.91     26.58 o 
  10  11   0      111.77       52.90     36.75 o 
  11  11   0     1420.44     1335.62     66.29 o 
  12  11   0      725.93      741.60     71.50 o 
  13  11   0       98.56       43.98     36.76 o 
  14  11   0        2.05      -14.39     37.52 o 
  15  11   0       37.41       23.64     95.05 o 
   0  12   0    15258.80    15556.82    270.28 o 
   1  12   0     2305.32     2249.54     41.63 o 
   2  12   0       36.77       68.04     13.50 o 
   3  12   0      730.80      667.58     28.24 o 
   4  12   0       83.97      102.88     17.99 o 
   5  12   0      809.86      865.56     38.13 o 
   6  12   0     3386.11     3150.51     78.97 o 
   7  12   0      943.21      887.84     49.99 o 
   8  12   0       52.33       37.37     24.03 o 
   9  12   0      725.55      626.09     60.68 o 
  10  12   0      211.19       98.54     30.31 o 
  11  12   0       13.39      -22.74     25.89 o 
  12  12   0      421.08      466.09     49.10 o 
  13  12   0      538.26      641.74     56.70 o 
  14  12   0       21.04      -20.74     45.94 o 
   1  13   0     1190.69     1222.88     39.74 o 
   2  13   0     6008.35     6021.66     89.00 o 
   3  13   0      533.18      556.20     27.89 o 
   4  13   0     1450.72     1509.54     45.93 o 
   5  13   0       69.41       34.16     18.72 o 
   6  13   0     3969.40     3926.09    103.51 o 
   7  13   0     2009.10     2167.25     68.91 o 
   8  13   0      512.90      473.29     44.11 o 
   9  13   0      441.20      475.61     55.88 o 
  10  13   0        1.76       -7.63     32.80 o 
  11  13   0      714.54      636.62     55.44 o 
  12  13   0      137.82      106.55     35.25 o 
  13  13   0      366.72      309.88     50.69 o 
  14  13   0      286.44      289.25     63.31 o 
   0  14   0     4173.23     4152.77    134.66 o 
   1  14   0      292.36      344.60     36.64 o 
   2  14   0      172.44      106.61     27.70 o 
   3  14   0      850.58      812.96     47.65 o 
   4  14   0       72.05       64.78     18.32 o 
   5  14   0      274.84      253.80     29.45 o 
   6  14   0       32.61       21.48     22.93 o 
   7  14   0      415.96      411.61     45.89 o 
   8  14   0     1505.49     1459.75     68.48 o 
   9  14   0      122.57      107.21     46.00 o 
  10  14   0      441.28      297.15     80.58 o 
  11  14   0      132.86      127.06     37.29 o 
  12  14   0       80.89       31.69     34.98 o 
  13  14   0       36.17       85.56     40.73 o 
   1  15   0      411.95      427.85     41.15 o 
   2  15   0     1710.46     1874.42     70.55 o 
   3  15   0     1122.80     1136.50     58.49 o 
   4  15   0     3379.54     3453.40    133.38 o 
   5  15   0       35.73       -8.73     20.04 o 
   6  15   0       30.56       10.75     21.42 o 
   7  15   0      333.48      468.58     61.06 o 
   8  15   0     3554.73     3855.19    111.27 o 
   9  15   0      550.87      616.68     54.07 o 
  10  15   0       66.63       52.81     38.93 o 
  11  15   0       12.15       17.70     34.02 o 
  12  15   0      798.43      809.49     71.14 o 
  13  15   0       96.21       42.81     45.77 o 
   0  16   0     1159.49     1042.77    112.94 o 
   1  16   0     1015.39      972.78     56.16 o 
   2  16   0      363.28      412.58     43.08 o 
   3  16   0      379.96      402.64     56.83 o 
   4  16   0      673.71      628.59     66.32 o 
   5  16   0      107.32       79.69     26.77 o 
   6  16   0     1230.39     1193.99     53.59 o 
   7  16   0      588.88      718.04     52.21 o 
   8  16   0     1664.09     1921.07    101.94 o 
   9  16   0       39.13       57.77     35.58 o 
  10  16   0       35.27       83.77     42.41 o 
  11  16   0      155.41      165.58     46.87 o 
  12  16   0      636.77      843.64     75.20 o 
   1  17   0       19.66       29.33     33.35 o 
   2  17   0     1307.96     1452.31     77.85 o 
   3  17   0     1189.59     1168.74    109.90 o 
   4  17   0       80.46       67.63     43.63 o 
   5  17   0       85.65      135.12     71.88 o 
   6  17   0      282.11      313.43     51.27 o 
   7  17   0      400.24      381.35     43.64 o 
   8  17   0       37.03       45.82     30.97 o 
   9  17   0      463.92      488.91     67.95 o 
  10  17   0        6.39       21.94     36.00 o 
  11  17   0     1036.52     1182.69     76.29 o 
  12  17   0       30.92       76.46     42.88 o 
   0  18   0     2054.84     1952.36    129.11 o 
   1  18   0       46.18       55.67     39.08 o 
   2  18   0       19.20        4.09     34.86 o 
   3  18   0       78.32      102.50     50.56 o 
   4  18   0      288.81      326.37     62.60 o 
   5  18   0       12.60        6.75     47.60 o 
   6  18   0       17.71       19.94     49.85 o 
   7  18   0       20.50       58.74     54.79 o 
   8  18   0        0.24       23.45     36.04 o 
   9  18   0       28.00       76.73     38.50 o 
  10  18   0      231.88      221.03     52.01 o 
  11  18   0        7.40       10.86     41.60 o 
   1  19   0     2574.79     2663.39    110.01 o 
   2  19   0      110.57      108.59     53.48 o 
   3  19   0     2180.65     2271.61    167.47 o 
   4  19   0      257.71      286.94     64.80 o 
   5  19   0      322.70      274.02     65.74 o 
   6  19   0      209.38      138.82     68.35 o 
   7  19   0     1657.67     1745.14    141.37 o 
   8  19   0      310.08      651.05    105.25 o 
   9  19   0       64.02       25.49     94.88 o 
  10  19   0       52.64      -32.32     68.06 o 
   0  20   0      158.27      136.96     73.77 o 
   1  20   0      103.52       99.80     46.88 o 
   2  20   0      336.46      303.11     68.34 o 
   3  20   0        0.08       70.14     53.47 o 
   4  20   0        6.23      -50.59     50.59 o 
   5  20   0       65.83       69.81     59.27 o 
   6  20   0     1092.46     1161.09    104.72 o 
   7  20   0      319.30      354.02    135.06 o 
   8  20   0       41.27      -33.93     97.24 o 
   9  20   0       14.88       44.40    106.36 o 
   1  21   0      172.11      149.11     60.87 o 
   2  21   0     1913.18     1891.44    156.00 o 
   3  21   0       57.90       92.73     61.00 o 
   4  21   0       16.21      -63.57     63.57 o 
   5  21   0      172.93      141.81    122.73 o 
   6  21   0      871.86      928.87    181.49 o 
   7  21   0      180.51      209.51    129.66 o 
   8  21   0       48.12      115.98    121.38 o 
   0  22   0     1154.20     1563.14    199.04 o 
   1  22   0       74.86      138.44    107.71 o 
   2  22   0        6.75       33.43    101.46 o 
   3  22   0       14.44      -41.70     89.14 o 
   4  22   0      261.27      285.99    135.73 o 
   5  22   0      238.38      457.01    150.76 o 
   6  22   0      188.42       81.71    123.58 o 
   1  23   0        0.18      -31.23    103.49 o 
   2  23   0       14.82      -66.85     96.90 o 
   3  23   0        9.30       41.36    108.55 o 
   4  23   0       65.60       28.70    109.06 o 
 -17   0   1      864.16      913.17    174.56 o 
 -15   0   1      666.82      785.54    148.73 o 
 -13   0   1     1781.30     1598.93    169.50 o 
 -11   0   1      569.36      513.56     96.06 o 
  -9   0   1     8310.02     8005.45    333.43 o 
  -7   0   1       49.31       46.27      9.06 o 
  -5   0   1    27296.04    29111.85    323.02 o 
  -3   0   1      733.36      845.97     15.56 o 
  -1   0   1     1624.53     1016.22     91.19 o 
   1   0   1    10710.88    12042.35    359.93 o 
   3   0   1     6458.97     7629.13    139.57 o 
   5   0   1    21009.69    21505.41    327.02 o 
   7   0   1    21451.65    20699.51    266.62 o 
   9   0   1      100.61      119.38     19.86 o 
  11   0   1     5433.46     5517.32    285.31 o 
  13   0   1       37.84       36.97     65.67 o 
  15   0   1      900.50      883.26    115.90 o 
 -17   1   1      323.94      218.32     79.30 o 
 -16   1   1        9.31       46.46     53.68 o 
 -15   1   1      130.89       46.73     48.62 o 
 -14   1   1      360.10      452.48     81.89 o 
 -13   1   1      446.63      344.41     68.80 o 
 -12   1   1      270.63      343.23     77.07 o 
 -11   1   1      128.05      141.44     45.41 o 
 -10   1   1      102.86      153.50     42.57 o 
  -9   1   1       19.93       12.05     15.59 o 
  -8   1   1      710.07      711.92     20.34 o 
  -7   1   1     1164.71     1285.03     31.08 o 
  -6   1   1     1759.24     1795.79     24.55 o 
  -5   1   1     3731.83     3836.37     39.80 o 
  -4   1   1      587.98      572.71     11.66 o 
  -3   1   1      204.41      168.16      6.59 o 
  -2   1   1    25693.66    28540.19    241.25 o 
  -1   1   1     7658.22     8213.12     86.49 o 
   0   1   1      520.88      662.08     23.61 o 
   1   1   1     6774.96     7817.67     85.84 o 
   2   1   1    75811.98    81276.10   1201.46 o 
   3   1   1     6675.83     7156.26     94.34 o 
   4   1   1     8273.90     9142.47    119.92 o 
   5   1   1    10289.31    10657.58    120.96 o 
   6   1   1     4382.02     4490.61     56.43 o 
   7   1   1     4663.49     4686.49     52.06 o 
   8   1   1      117.92      112.39     11.59 o 
   9   1   1     1756.56     1678.29     40.59 o 
  10   1   1      885.66      814.64     57.13 o 
  11   1   1     8319.60     8838.48    201.23 o 
  12   1   1      165.50      193.38     63.56 o 
  13   1   1      564.69      616.27    137.76 o 
  14   1   1       25.44        7.84     39.56 o 
  15   1   1      621.57      426.38     72.84 o 
  16   1   1      151.90       65.58     79.94 o 
 -17   2   1      249.81      329.43     89.57 o 
 -16   2   1      193.26      221.77     75.91 o 
 -15   2   1       84.35       18.78     44.73 o 
 -14   2   1      424.15      371.95     65.59 o 
 -13   2   1      500.01      656.16     73.87 o 
 -12   2   1     1053.03     1119.32     96.58 o 
 -11   2   1      600.44      647.69     74.23 o 
 -10   2   1     3515.32     3428.10    104.22 o 
  -9   2   1      404.78      311.02     19.95 o 
  -8   2   1     3629.23     3807.96     57.91 o 
  -7   2   1    11045.73    11116.01    106.60 o 
  -6   2   1     4684.36     4743.68     50.10 o 
  -5   2   1     1003.58     1162.19     19.01 o 
  -4   2   1     9588.93     9798.63     89.93 o 
  -3   2   1     7082.71     6895.83     71.84 o 
  -2   2   1     3407.26     3885.16     40.68 o 
  -1   2   1     1617.87     1395.81     24.90 o 
   0   2   1       48.57       86.67      7.23 o 
   1   2   1   119453.60   127704.96   1233.58 o 
   2   2   1     3962.04     4429.17     56.53 o 
   3   2   1     3744.38     3872.67     48.40 o 
   4   2   1      588.29      635.83     14.23 o 
   5   2   1     5918.51     5896.76     62.65 o 
   6   2   1     7712.44     7935.58     91.57 o 
   7   2   1     2093.25     2186.66     31.43 o 
   8   2   1     2002.73     1892.24     33.10 o 
   9   2   1        1.79        5.90     12.27 o 
  10   2   1     8740.46     8713.65    171.01 o 
  11   2   1      173.96      193.28     31.60 o 
  12   2   1      531.02      539.49     44.44 o 
  13   2   1       46.02       12.16     40.29 o 
  14   2   1      742.16      636.75     95.57 o 
  15   2   1        0.88       -4.31     44.08 o 
  16   2   1      360.57      307.43    111.09 o 
 -17   3   1      277.62      282.78    127.80 o 
 -16   3   1      123.48       18.78     59.05 o 
 -15   3   1       36.30       38.03     46.27 o 
 -14   3   1      784.88      834.22    134.51 o 
 -13   3   1       66.61       54.44     39.10 o 
 -12   3   1      121.75       72.79     43.25 o 
 -11   3   1        7.05        2.42     21.69 o 
 -10   3   1      596.36      509.45     37.32 o 
  -9   3   1       93.37       88.76     14.07 o 
  -8   3   1      764.84      811.30     23.49 o 
  -7   3   1     1729.52     1596.77     26.13 o 
  -6   3   1      199.53      194.93      8.66 o 
  -5   3   1     2537.82     2686.85     36.39 o 
  -4   3   1      789.27      887.41     19.34 o 
  -3   3   1      563.33      733.08     18.24 o 
  -2   3   1     9105.48    10008.28    105.60 o 
  -1   3   1    19912.47    22237.19    251.98 o 
   0   3   1    15757.53    17015.59    194.81 o 
   1   3   1    15331.09    17930.20    170.96 o 
   2   3   1    17667.08    19240.94    204.62 o 
   3   3   1    11898.90    11840.10    130.59 o 
   4   3   1      680.14      792.28     16.39 o 
   5   3   1     5437.48     6246.46     63.78 o 
   6   3   1     5577.90     5803.75     61.98 o 
   7   3   1      195.42      222.53     11.01 o 
   8   3   1      849.13      867.86     32.77 o 
   9   3   1      100.12      101.43     14.43 o 
  10   3   1     1500.33     1464.77     48.65 o 
  11   3   1     4810.74     4981.09    124.34 o 
  12   3   1     1092.32     1182.61     61.43 o 
  13   3   1      110.28       97.49     43.86 o 
  14   3   1      135.34      116.72     47.88 o 
  15   3   1     1150.57     1398.72    243.95 o 
  16   3   1      963.46      946.93    174.23 o 
 -16   4   1        6.02       20.26     87.79 o 
 -15   4   1      202.06      282.31     63.14 o 
 -14   4   1      153.73       85.26     44.36 o 
 -13   4   1       14.92       26.18     37.96 o 
 -12   4   1      810.61      923.72     57.75 o 
 -11   4   1        1.66        0.82     26.86 o 
 -10   4   1       68.62       61.10     17.64 o 
  -9   4   1      526.47      547.90     33.81 o 
  -8   4   1     7423.08     7327.31     93.74 o 
  -7   4   1      173.12      176.23     12.68 o 
  -6   4   1     2714.52     2619.84     37.04 o 
  -5   4   1       32.67       53.00      7.66 o 
  -4   4   1    15579.74    15425.62    147.88 o 
  -3   4   1       96.65      127.32      7.66 o 
  -2   4   1    25246.44    25962.78    275.20 o 
  -1   4   1        0.14       -4.72      4.72 o 
   0   4   1    23524.56    23567.13    265.54 o 
   1   4   1     6281.96     6747.93     71.75 o 
   2   4   1      632.38      599.54     15.20 o 
   3   4   1     2945.46     2878.50     36.50 o 
   4   4   1     4896.71     4941.59     50.93 o 
   5   4   1      610.21      530.42     14.97 o 
   6   4   1     3451.39     3733.79     45.33 o 
   7   4   1     4433.80     4607.70     52.97 o 
   8   4   1     2758.30     2710.03     48.99 o 
   9   4   1      714.22      748.04     28.72 o 
  10   4   1     1215.09     1221.62     47.48 o 
  11   4   1      566.58      541.71     38.74 o 
  12   4   1      216.51      174.75     33.39 o 
  13   4   1      601.48      623.98     51.82 o 
  14   4   1        9.71       45.11     56.55 o 
  15   4   1        0.82        6.21     56.48 o 
  16   4   1      334.97      412.77    129.99 o 
 -16   5   1        6.66       38.15     91.16 o 
 -15   5   1     2252.37     2300.66    271.47 o 
 -14   5   1      994.41     1184.09    123.89 o 
 -13   5   1       14.83       -7.37     37.17 o 
 -12   5   1       14.86       39.33     27.48 o 
 -11   5   1     2780.74     2820.87     72.69 o 
 -10   5   1      125.02      103.20     20.66 o 
  -9   5   1     1085.76      951.80     32.42 o 
  -8   5   1     1023.45     1068.00     34.37 o 
  -7   5   1     4980.80     4991.16     61.18 o 
  -6   5   1      118.44       79.20      9.63 o 
  -5   5   1     1328.55     1323.53     26.13 o 
  -4   5   1     1386.02     1225.88     23.94 o 
  -3   5   1     1130.12     1231.51     24.52 o 
  -2   5   1     2718.59     3268.76     45.79 o 
  -1   5   1      568.66      546.52     14.14 o 
   0   5   1     1764.97     1702.97     28.07 o 
   1   5   1       63.49       48.51      6.38 o 
   2   5   1    27825.12    29763.43    247.82 o 
   3   5   1      292.33      353.06     12.47 o 
   4   5   1      359.77      349.24     13.51 o 
   5   5   1     8556.89     8634.23     87.41 o 
   6   5   1     3698.64     3803.12     45.34 o 
   7   5   1       41.59       42.82      8.90 o 
   8   5   1     3521.04     3502.36     49.98 o 
   9   5   1     4764.56     4800.57     84.33 o 
  10   5   1      100.61       98.02     21.29 o 
  11   5   1      105.25      122.94     22.31 o 
  12   5   1      601.99      565.65     94.64 o 
  13   5   1      701.01      732.61     98.23 o 
  14   5   1      212.64      215.76     46.32 o 
  15   5   1       19.60        3.48     61.91 o 
  16   5   1      665.17      936.30    174.56 o 
 -16   6   1       66.37       65.17     85.93 o 
 -15   6   1       65.53      -51.58     51.58 o 
 -14   6   1     1261.57     1178.84    123.88 o 
 -13   6   1      184.87      147.50     40.39 o 
 -12   6   1      167.33      153.92     29.91 o 
 -11   6   1       19.77       -0.90     17.08 o 
 -10   6   1     6763.47     6653.68    121.79 o 
  -9   6   1      713.91      672.00     29.57 o 
  -8   6   1     7713.45     7506.49    105.77 o 
  -7   6   1     2959.86     2802.67     47.19 o 
  -6   6   1     5924.08     5590.01     70.09 o 
  -5   6   1      229.01      169.68     12.05 o 
  -4   6   1     4287.52     4165.99     56.43 o 
  -3   6   1     6626.72     6562.01     73.21 o 
  -2   6   1     2664.24     2805.86     38.64 o 
  -1   6   1       91.49      109.57      7.48 o 
   0   6   1     1924.09     1906.47     28.67 o 
   1   6   1    12875.87    13151.44    128.81 o 
   2   6   1     4709.79     4693.58     55.84 o 
   3   6   1     3149.63     2848.46     47.53 o 
   4   6   1     1359.18     1214.15     24.91 o 
   5   6   1    10567.61    10567.80    116.83 o 
   6   6   1    11299.70    11277.95    114.06 o 
   7   6   1      486.79      515.46     18.93 o 
   8   6   1      462.01      456.41     26.25 o 
   9   6   1      896.45      938.76     35.88 o 
  10   6   1     5116.45     5173.69    111.22 o 
  11   6   1      124.87      115.62     25.14 o 
  12   6   1     1077.26     1074.36     62.96 o 
  13   6   1      304.36      275.84     56.95 o 
  14   6   1      105.66      134.82     43.81 o 
  15   6   1      387.60      420.72     93.53 o 
  16   6   1      477.76      535.68    142.66 o 
 -16   7   1      206.93      171.19     97.75 o 
 -15   7   1        3.57       35.55     65.98 o 
 -14   7   1       11.83       90.64     79.18 o 
 -13   7   1      288.58      285.98     53.16 o 
 -12   7   1     1365.27     1425.10     62.22 o 
 -11   7   1       34.88        5.50     20.78 o 
 -10   7   1      599.84      598.05     29.51 o 
  -9   7   1       55.21       61.52     18.80 o 
  -8   7   1     6472.40     6340.82     95.34 o 
  -7   7   1     2740.17     2704.64     50.37 o 
  -6   7   1     2098.52     2039.04     44.86 o 
  -5   7   1     2378.94     2499.22     41.40 o 
  -4   7   1       94.90       96.15     10.11 o 
  -3   7   1    16442.76    17018.87    175.29 o 
  -2   7   1     1045.64     1048.43     25.86 o 
  -1   7   1    15514.06    16043.02    141.71 o 
   0   7   1     2993.44     2882.33     36.63 o 
   1   7   1     4169.84     3854.39     47.07 o 
   2   7   1    11998.08    12388.20    125.47 o 
   3   7   1    10498.44    10142.28    106.11 o 
   4   7   1       57.77       27.65      8.69 o 
   5   7   1       11.21       -0.91      7.88 o 
   6   7   1     4452.17     4394.05     70.84 o 
   7   7   1     4576.81     4673.01     81.15 o 
   8   7   1       20.26        7.71     12.83 o 
   9   7   1      913.90      932.28     40.01 o 
  10   7   1      759.86      763.97     79.68 o 
  11   7   1      386.21      366.97     35.00 o 
  12   7   1      270.64      256.07     33.86 o 
  13   7   1        2.35      -30.06     30.06 o 
  14   7   1      294.97      262.69     52.84 o 
  15   7   1      141.59       36.80     75.97 o 
  16   7   1       27.56       -7.43     84.58 o 
 -16   8   1        2.13      -76.14     76.14 o 
 -15   8   1        0.40      -14.01     73.61 o 
 -14   8   1        0.13      -26.61     51.79 o 
 -13   8   1     1714.01     1638.86     79.13 o 
 -12   8   1       11.07        0.76     23.07 o 
 -11   8   1       26.02       61.15     23.69 o 
 -10   8   1       21.36       25.25     20.21 o 
  -9   8   1     4200.51     4297.09     81.99 o 
  -8   8   1      315.89      297.03     25.96 o 
  -7   8   1      319.18      291.83     21.44 o 
  -6   8   1     3732.37     3664.20     60.44 o 
  -5   8   1     2773.95     2554.11     45.89 o 
  -4   8   1     2129.95     2083.92     39.26 o 
  -3   8   1      559.38      493.95     19.18 o 
  -2   8   1    11816.89    11888.23    137.08 o 
  -1   8   1     1161.63     1256.58     23.57 o 
   0   8   1      109.77      202.81     11.94 o 
   1   8   1     4339.54     4658.79     68.16 o 
   2   8   1      384.99      387.25     19.64 o 
   3   8   1     1880.84     1712.08     34.39 o 
   4   8   1      308.25      277.64     16.45 o 
   5   8   1     3425.00     3516.25     55.15 o 
   6   8   1     1805.88     1630.39     46.87 o 
   7   8   1     3781.19     3761.87     72.63 o 
   8   8   1       95.28      110.93     17.24 o 
   9   8   1      632.29      738.79     38.21 o 
  10   8   1      246.67      233.09     30.03 o 
  11   8   1     2104.01     2101.95     72.09 o 
  12   8   1      173.48       94.20     28.39 o 
  13   8   1      557.80      611.72     53.03 o 
  14   8   1      238.32      167.64     50.08 o 
  15   8   1      924.78     1202.90    186.21 o 
 -15   9   1      290.36      185.37    106.70 o 
 -14   9   1       82.44       80.84     46.17 o 
 -13   9   1        5.77        9.31     30.19 o 
 -12   9   1      207.34      162.40     33.38 o 
 -11   9   1       23.78       11.87     24.33 o 
 -10   9   1      614.45      536.53     41.72 o 
  -9   9   1      198.29      252.88     28.08 o 
  -8   9   1      539.28      494.72     32.26 o 
  -7   9   1      683.54      685.38     30.53 o 
  -6   9   1    19546.67    18744.83    223.24 o 
  -5   9   1       24.71       13.32     12.03 o 
  -4   9   1     5278.16     5099.83     67.85 o 
  -3   9   1     1326.70     1393.46     30.68 o 
  -2   9   1    22256.57    22082.77    203.37 o 
  -1   9   1      143.15      137.37     12.85 o 
   0   9   1    22350.02    22669.24    216.37 o 
   1   9   1      165.97      130.98     15.33 o 
   2   9   1     8315.80     8561.84     90.73 o 
   3   9   1       21.05       24.28      9.14 o 
   4   9   1     2913.79     2771.91     51.36 o 
   5   9   1     1423.56     1388.73     61.01 o 
   6   9   1     1180.61     1083.49     39.98 o 
   7   9   1      391.34      369.65     25.75 o 
   8   9   1       48.79       17.61     14.92 o 
   9   9   1       19.63       55.03     21.91 o 
  10   9   1       87.86       42.59     26.97 o 
  11   9   1     1299.18     1256.30     59.98 o 
  12   9   1       56.83       27.87     26.86 o 
  13   9   1       59.83       90.73     31.37 o 
  14   9   1      197.35       92.35     70.35 o 
  15   9   1      150.78      267.08    114.12 o 
 -15  10   1        5.78        5.57     85.76 o 
 -14  10   1       39.85      -36.62     36.62 o 
 -13  10   1       11.16       10.87     29.51 o 
 -12  10   1      587.37      583.63     48.96 o 
 -11  10   1      591.13      568.85     46.56 o 
 -10  10   1      335.53      312.63     38.97 o 
  -9  10   1        5.01       -6.18     21.72 o 
  -8  10   1       23.39        0.56     20.11 o 
  -7  10   1    10120.83     9624.62    135.88 o 
  -6  10   1     1166.14     1285.22     42.64 o 
  -5  10   1     2121.54     2035.87     48.35 o 
  -4  10   1      298.53      224.92     17.52 o 
  -3  10   1     6004.90     5726.36     95.98 o 
  -2  10   1     3028.53     3100.68     48.83 o 
  -1  10   1      121.25      140.30     13.51 o 
   0  10   1     1257.15     1344.05     30.65 o 
   1  10   1    13924.54    14368.07    139.71 o 
   2  10   1      402.40      413.40     23.50 o 
   3  10   1      684.19      727.89     26.98 o 
   4  10   1      243.35      226.95     19.46 o 
   5  10   1     1710.73     1733.98     47.86 o 
   6  10   1       60.99       86.57     17.71 o 
   7  10   1       52.84       29.13     16.13 o 
   8  10   1       52.35       61.55     21.70 o 
   9  10   1      168.82      146.85     28.25 o 
  10  10   1      651.84      565.51     44.49 o 
  11  10   1      606.67      611.75     47.07 o 
  12  10   1      232.21      255.84     38.53 o 
  13  10   1        7.40       94.11     32.26 o 
  14  10   1      621.83      610.72     58.95 o 
  15  10   1       10.59      -21.44     83.06 o 
 -15  11   1       72.38      158.19    107.54 o 
 -14  11   1      196.63      240.04     50.36 o 
 -13  11   1       48.64       85.95     34.04 o 
 -12  11   1     1571.00     1594.21     73.97 o 
 -11  11   1       20.29        0.49     24.63 o 
 -10  11   1     2327.85     2346.00     86.16 o 
  -9  11   1     1233.32     1187.74     57.85 o 
  -8  11   1     1342.99     1301.95     58.03 o 
  -7  11   1       29.36       35.76     19.71 o 
  -6  11   1     8136.78     7748.31    116.18 o 
  -5  11   1     2573.25     2433.53     55.37 o 
  -4  11   1      121.42       93.77     15.06 o 
  -3  11   1       30.05       29.71     10.75 o 
  -2  11   1       23.98       29.20     11.14 o 
  -1  11   1      393.75      349.09     21.72 o 
   0  11   1     1050.82     1010.15     29.01 o 
   1  11   1       69.78       65.32     11.70 o 
   2  11   1      133.23      107.85     14.66 o 
   3  11   1      839.50      767.80     46.59 o 
   4  11   1     2254.32     2221.21     51.82 o 
   5  11   1        2.41        0.21     12.90 o 
   6  11   1      139.09      123.48     19.95 o 
   7  11   1      216.26      153.91     29.61 o 
   8  11   1      565.98      583.57     44.29 o 
   9  11   1       42.51       32.15     24.21 o 
  10  11   1        3.21       10.44     23.74 o 
  11  11   1      366.66      342.84     52.45 o 
  12  11   1     1655.40     1626.38     74.74 o 
  13  11   1      213.35      265.51     46.31 o 
  14  11   1       47.30       24.87     39.67 o 
 -14  12   1        3.96      -15.71     40.03 o 
 -13  12   1       52.92       46.76     33.78 o 
 -12  12   1      167.26       66.58     34.63 o 
 -11  12   1       56.60       20.73     29.58 o 
 -10  12   1       65.13       45.27     29.31 o 
  -9  12   1      370.84      315.09     38.58 o 
  -8  12   1      167.46      162.18     30.42 o 
  -7  12   1      302.02      234.58     29.39 o 
  -6  12   1        8.19        3.93     15.31 o 
  -5  12   1      725.35      717.26     33.20 o 
  -4  12   1     2190.97     2174.06     59.14 o 
  -3  12   1       44.87       37.10     12.89 o 
  -2  12   1      310.08      268.00     19.89 o 
  -1  12   1       49.68       40.53     15.66 o 
   0  12   1     5881.30     5773.21     84.47 o 
   1  12   1      150.43      150.20     15.93 o 
   2  12   1      363.28      347.38     22.78 o 
   3  12   1     1086.04      968.10     37.91 o 
   4  12   1     6112.43     5818.14    126.89 o 
   5  12   1      117.53      147.55     21.87 o 
   6  12   1      385.14      455.41     34.47 o 
   7  12   1     1988.84     2096.59     66.42 o 
   8  12   1      294.27      267.97     32.66 o 
   9  12   1      607.57      617.93     56.25 o 
  10  12   1      427.19      363.93     47.60 o 
  11  12   1      165.16      179.22     36.39 o 
  12  12   1        1.10       30.32     30.65 o 
  13  12   1      286.92      353.42     47.66 o 
  14  12   1       24.99       34.76     43.89 o 
 -14  13   1      320.64      210.72     58.40 o 
 -13  13   1        6.57       18.89     35.54 o 
 -12  13   1      251.90      328.18     45.87 o 
 -11  13   1     3012.62     3169.20    103.53 o 
 -10  13   1      392.07      440.72     45.82 o 
  -9  13   1       18.75       11.40     26.66 o 
  -8  13   1      622.32      577.85     46.69 o 
  -7  13   1     2795.76     2868.59     86.49 o 
  -6  13   1     3779.83     3782.08    119.41 o 
  -5  13   1       24.73       22.44     15.76 o 
  -4  13   1       26.65        5.58     16.55 o 
  -3  13   1      809.34      833.01     31.90 o 
  -2  13   1     4918.17     4877.11     92.05 o 
  -1  13   1     2388.03     2307.93     59.77 o 
   0  13   1     1450.75     1367.82     45.89 o 
   1  13   1      889.45      851.11     29.22 o 
   2  13   1     2278.20     2383.96     54.76 o 
   3  13   1     3317.56     3126.60     69.56 o 
   4  13   1     1225.97     1297.18     42.73 o 
   5  13   1     4997.00     5017.14     96.48 o 
   6  13   1        3.43       -7.40     20.26 o 
   7  13   1      206.98      215.93     30.34 o 
   8  13   1      327.33      299.36     45.28 o 
   9  13   1     3614.27     3708.19    106.11 o 
  10  13   1       79.96       36.11     33.64 o 
  11  13   1        4.91      -26.86     26.86 o 
  12  13   1       62.91       95.20     34.21 o 
  13  13   1      371.93      309.26     50.99 o 
  14  13   1       32.02       10.12     45.15 o 
 -14  14   1      171.73       91.43     70.05 o 
 -13  14   1       27.55       47.21     38.84 o 
 -12  14   1      460.89      536.74     55.43 o 
 -11  14   1      200.28      150.60     39.10 o 
 -10  14   1      122.04      148.20     41.96 o 
  -9  14   1      784.47      690.82     57.06 o 
  -8  14   1        2.19       21.59     26.33 o 
  -7  14   1       13.23      -21.03     21.03 o 
  -6  14   1      663.87      721.87     56.98 o 
  -5  14   1      986.05     1104.29     70.66 o 
  -4  14   1       17.64       18.10     15.74 o 
  -3  14   1      150.40      188.68     25.12 o 
  -2  14   1      380.97      362.04     31.33 o 
  -1  14   1      958.38      986.09     42.11 o 
   0  14   1      105.99      111.48     21.87 o 
   1  14   1      273.79      261.10     33.04 o 
   2  14   1      280.79      278.82     24.85 o 
   3  14   1       80.76       79.63     19.21 o 
   4  14   1       77.73       48.24     19.26 o 
   5  14   1     2819.90     2648.52     69.09 o 
   6  14   1      974.50     1056.90     47.72 o 
   7  14   1       64.24       87.58     26.97 o 
   8  14   1     1099.63     1188.88     63.47 o 
   9  14   1      713.87      725.09     70.62 o 
  10  14   1      834.78      903.87     69.62 o 
  11  14   1      486.48      405.81     48.68 o 
  12  14   1       69.74       35.10     34.37 o 
  13  14   1      330.73      373.56     65.22 o 
 -13  15   1        4.99       37.60     48.20 o 
 -12  15   1        1.83      -55.31     55.31 o 
 -11  15   1      697.42      633.36     58.07 o 
 -10  15   1        6.69       10.29     36.28 o 
  -9  15   1     1027.56     1134.71     66.86 o 
  -8  15   1      351.86      374.60     44.52 o 
  -7  15   1      731.33      703.73     47.74 o 
  -6  15   1       12.73       35.51     28.11 o 
  -5  15   1     2214.62     2054.41     67.67 o 
  -4  15   1      165.37      145.45     35.11 o 
  -3  15   1      639.74      634.07     45.75 o 
  -2  15   1      905.20      879.63     46.12 o 
  -1  15   1    11996.19    12203.40    258.40 o 
   0  15   1       26.29       17.94     25.67 o 
   1  15   1     1516.55     1502.59     76.10 o 
   2  15   1      367.90      349.14     38.49 o 
   3  15   1     5855.34     6104.31    109.51 o 
   4  15   1     2625.67     2294.80    107.69 o 
   5  15   1      548.28      515.48     37.83 o 
   6  15   1       45.29       38.19     22.74 o 
   7  15   1     1467.58     1550.37     64.43 o 
   8  15   1      516.84      553.46     54.81 o 
   9  15   1      194.89      180.06     38.95 o 
  10  15   1      130.08      144.61     43.51 o 
  11  15   1      123.88      150.69     40.11 o 
  12  15   1       83.94       12.96     37.24 o 
  13  15   1        2.63       23.24     44.97 o 
 -12  16   1        1.70      -25.13     39.85 o 
 -11  16   1       22.88       35.21     36.35 o 
 -10  16   1      416.58      467.60     61.18 o 
  -9  16   1      185.54      165.34     40.50 o 
  -8  16   1       12.48       52.20     33.30 o 
  -7  16   1      109.25      109.88     28.96 o 
  -6  16   1      857.00      805.79     45.77 o 
  -5  16   1       17.25       83.57     43.60 o 
  -4  16   1       35.44       19.06     39.09 o 
  -3  16   1      209.39      239.54     53.96 o 
  -2  16   1       29.24       32.77     27.22 o 
  -1  16   1        9.02       48.23     32.62 o 
   0  16   1       24.82       17.98     28.73 o 
   1  16   1      896.44      926.61     55.92 o 
   2  16   1       11.82       14.72     30.61 o 
   3  16   1      375.56      341.19     57.73 o 
   4  16   1        4.28        0.88     25.49 o 
   5  16   1       34.27       76.21     27.20 o 
   6  16   1      227.90      217.50     31.83 o 
   7  16   1      114.19       94.60     32.73 o 
   8  16   1      249.03      263.49     38.30 o 
   9  16   1      349.83      390.82     43.89 o 
  10  16   1      569.78      625.96     59.39 o 
  11  16   1       14.55       10.68     42.46 o 
  12  16   1        1.26       19.29     42.17 o 
 -12  17   1        6.67       30.92     47.89 o 
 -11  17   1      505.92      484.83     62.41 o 
 -10  17   1      547.55      546.20     64.14 o 
  -9  17   1      309.33      471.36     85.29 o 
  -8  17   1       93.33      112.03     34.29 o 
  -7  17   1      479.08      472.05     53.84 o 
  -6  17   1     1864.94     1840.18    107.80 o 
  -5  17   1       43.92      -32.61     40.21 o 
  -4  17   1      350.85      308.39     57.90 o 
  -3  17   1       52.31       20.40     41.94 o 
  -2  17   1     1277.60     1325.39     74.87 o 
  -1  17   1      253.24      286.67     47.05 o 
   0  17   1      713.07      651.09     57.32 o 
   1  17   1       35.19       -0.58     31.11 o 
   2  17   1      693.47      852.88     64.44 o 
   3  17   1       48.06      102.55     43.83 o 
   4  17   1      582.36      650.50     71.07 o 
   5  17   1      891.65      923.23     67.00 o 
   6  17   1      788.01      845.17     57.98 o 
   7  17   1       88.91       55.67     29.47 o 
   8  17   1        5.38        7.79     29.38 o 
   9  17   1     1386.67     1563.06     73.35 o 
  10  17   1        5.41        0.52     38.43 o 
  11  17   1        5.12       10.62     35.24 o 
 -11  18   1        1.08       -6.01     37.33 o 
 -10  18   1      195.18      209.99     50.05 o 
  -9  18   1       55.10       55.73     41.65 o 
  -8  18   1      311.99      108.37     57.03 o 
  -7  18   1      449.35      317.69     82.83 o 
  -6  18   1       23.88       28.28     58.39 o 
  -5  18   1       19.93       94.78     53.16 o 
  -4  18   1       91.00       98.32     51.76 o 
  -3  18   1      780.17      923.00     84.97 o 
  -2  18   1      214.91      166.65     45.77 o 
  -1  18   1       36.44       24.85     37.25 o 
   0  18   1      341.03      272.16     50.45 o 
   1  18   1      256.43      323.60     51.26 o 
   2  18   1        5.38      -33.73     33.73 o 
   3  18   1      441.33      343.37     63.85 o 
   4  18   1      773.71      932.66     85.25 o 
   5  18   1       69.62      131.27     53.39 o 
   6  18   1        2.69      -45.41     45.41 o 
   7  18   1     1017.15     1132.65     69.61 o 
   8  18   1      730.15      792.24     56.80 o 
   9  18   1       49.48       18.19     33.88 o 
  10  18   1       34.06       50.21     42.49 o 
  11  18   1       32.49       58.97     42.42 o 
 -10  19   1      232.88       95.72    118.01 o 
  -9  19   1      154.90       78.33    104.00 o 
  -8  19   1     1163.63     1342.81    131.91 o 
  -7  19   1       12.55        4.45     64.00 o 
  -6  19   1     1049.48     1052.79     96.26 o 
  -5  19   1      144.07      105.77     64.28 o 
  -4  19   1      173.81      107.07     55.25 o 
  -3  19   1      208.57      152.82     59.24 o 
  -2  19   1      577.11      558.76     72.27 o 
  -1  19   1        6.78       14.26     40.47 o 
   0  19   1      250.11      270.93     52.75 o 
   1  19   1       73.18       77.62     44.64 o 
   2  19   1       19.88      -38.14     44.02 o 
   3  19   1      149.63      170.53     57.87 o 
   4  19   1      954.06      918.57     89.32 o 
   5  19   1      323.59      325.15     94.51 o 
   6  19   1      237.10      178.26     63.45 o 
   7  19   1       24.48       86.92     67.50 o 
   8  19   1      785.09      530.44    149.07 o 
   9  19   1      290.52      505.25     75.63 o 
  10  19   1      614.83      775.32     89.86 o 
  -9  20   1       10.03      -34.61     99.61 o 
  -8  20   1       62.09       47.27     99.61 o 
  -7  20   1      254.24      175.75    122.06 o 
  -6  20   1      223.01      122.79     66.00 o 
  -5  20   1       76.74      -45.15     52.55 o 
  -4  20   1      116.24      160.49     63.57 o 
  -3  20   1      586.01      675.88     90.59 o 
  -2  20   1        0.84      -37.89     48.26 o 
  -1  20   1      194.26      167.23     53.00 o 
   0  20   1     1995.49     2426.51    110.40 o 
   1  20   1     1754.58     1870.56    106.12 o 
   2  20   1       31.59       50.11     51.77 o 
   3  20   1      262.99      291.62     65.47 o 
   4  20   1      498.71      502.59     77.73 o 
   5  20   1     1020.93     1098.87    112.45 o 
   6  20   1       60.17       86.42     97.25 o 
   7  20   1        2.60      -76.48     83.57 o 
   8  20   1      322.98      363.65    143.84 o 
   9  20   1       31.56      109.90    113.28 o 
  -8  21   1        3.96       20.93    114.97 o 
  -7  21   1      604.73      587.67    165.62 o 
  -6  21   1     1431.13     2074.17    232.64 o 
  -5  21   1      169.35      157.52     82.41 o 
  -4  21   1      254.76      289.62     89.20 o 
  -3  21   1      334.92      179.12     87.07 o 
  -2  21   1      249.78      239.34     65.96 o 
  -1  21   1      343.44      213.51     67.03 o 
   0  21   1      940.05     1072.54     84.52 o 
   1  21   1      101.24       42.48     49.33 o 
   2  21   1      104.40        3.08     54.78 o 
   3  21   1      397.97      366.13     75.81 o 
   4  21   1      407.82      458.39     98.61 o 
   5  21   1      129.42      160.04    117.33 o 
   6  21   1       37.05       43.22    105.18 o 
   7  21   1      424.71      426.79    139.62 o 
   8  21   1        2.78      -96.74     96.74 o 
  -6  22   1      137.60      203.94    128.14 o 
  -5  22   1      125.71      152.62    122.57 o 
  -4  22   1      418.72      367.19    134.89 o 
  -3  22   1        8.00       42.04    106.87 o 
  -2  22   1      312.72      428.64    138.27 o 
  -1  22   1      689.26      895.27    165.78 o 
   0  22   1      260.37      259.66     89.35 o 
   1  22   1      254.11      284.64    122.40 o 
   2  22   1      264.74      315.36    128.14 o 
   3  22   1       22.46       55.88     99.44 o 
   4  22   1       68.53      -79.52    102.81 o 
   5  22   1      340.49      463.93    140.97 o 
   6  22   1      281.50      735.73    178.45 o 
  -5  23   1      633.64      481.99    155.99 o 
  -4  23   1        6.42      -93.02    101.29 o 
  -3  23   1       84.24      118.85    122.06 o 
  -2  23   1       50.44      -80.19     80.19 o 
  -1  23   1      816.43      871.30    176.08 o 
   0  23   1       76.59       67.36    118.18 o 
   1  23   1       18.27      -67.87    102.98 o 
   2  23   1      383.18      313.00    129.32 o 
   3  23   1      273.34      337.31    139.95 o 
   4  23   1       35.20      116.83    119.02 o 
 -16   0   2      229.68      152.87     92.09 o 
 -14   0   2      384.02      510.86    118.01 o 
 -12   0   2     2205.66     2182.04    181.82 o 
 -10   0   2     1716.42     1373.89    127.46 o 
  -8   0   2     4095.47     4209.40     85.22 o 
  -6   0   2    32557.90    34333.59    384.14 o 
  -4   0   2      986.69      924.13     18.52 o 
  -2   0   2   169513.55   163760.86   1957.87 o 
   0   0   2     4417.66     4614.79    102.54 o 
   2   0   2    24550.13    23568.45    700.96 o 
   4   0   2     2503.49     2676.87     91.33 o 
   6   0   2    17104.36    17671.93    251.24 o 
   8   0   2       14.20       20.17     15.36 o 
  10   0   2      163.92      157.68     31.99 o 
  12   0   2      116.99      114.46     71.07 o 
  14   0   2     1233.10     1245.68    121.87 o 
  16   0   2        4.03       -5.57     80.53 o 
 -17   1   2        6.64       68.06     70.43 o 
 -16   1   2       15.69      -31.62     45.99 o 
 -15   1   2      213.96       93.12     50.77 o 
 -14   1   2       12.67        5.59     60.52 o 
 -13   1   2        5.60       46.56     48.85 o 
 -12   1   2      462.92      476.18     73.08 o 
 -11   1   2     1190.81     1097.90     91.01 o 
 -10   1   2      180.16      295.51     56.56 o 
  -9   1   2      599.27      559.30     37.52 o 
  -8   1   2     2051.30     1952.72     37.17 o 
  -7   1   2     6280.04     6369.62     63.18 o 
  -6   1   2     8379.98     8332.70     72.24 o 
  -5   1   2     3849.82     4004.38     38.44 o 
  -4   1   2     5277.90     5333.55     47.31 o 
  -3   1   2      616.39      431.87     10.47 o 
  -2   1   2    10102.63    11854.12    106.11 o 
  -1   1   2     1252.51     1777.94     20.75 o 
   0   1   2      639.74      655.11     10.73 o 
   1   1   2     1720.01     2044.46     22.25 o 
   2   1   2     5797.66     7224.25     95.19 o 
   3   1   2     1888.47     2052.65     72.76 o 
   4   1   2     4042.21     4349.53    153.50 o 
   5   1   2     2834.12     2775.92     38.36 o 
   6   1   2     1168.90     1211.95     26.26 o 
   7   1   2        9.43       -6.35      7.42 o 
   8   1   2     2770.40     2887.21     48.72 o 
   9   1   2     5756.57     5929.42     89.92 o 
  10   1   2        3.37       12.63     12.85 o 
  11   1   2      124.05       88.86     25.27 o 
  12   1   2     6217.84     6315.27    190.74 o 
  13   1   2     1154.50     1140.32    130.70 o 
  14   1   2      550.23      513.76     99.63 o 
  15   1   2        0.21       26.76     45.43 o 
  16   1   2     1344.39     1676.52    324.99 o 
 -17   2   2      202.43       57.03     69.45 o 
 -16   2   2     1337.13     1407.12    205.17 o 
 -15   2   2       19.49      -27.58     41.47 o 
 -14   2   2      463.03      448.12     88.63 o 
 -13   2   2       71.73       99.02     61.62 o 
 -12   2   2     7577.35     7493.19    256.40 o 
 -11   2   2     1268.86     1241.67     96.82 o 
 -10   2   2      474.77      467.46     34.98 o 
  -9   2   2       60.72       52.94     15.43 o 
  -8   2   2     6584.93     6508.95     77.24 o 
  -7   2   2     7390.53     7435.88     68.01 o 
  -6   2   2     8431.09     8871.20     87.03 o 
  -5   2   2     1190.64     1298.99     18.93 o 
  -4   2   2      434.88      442.31     12.02 o 
  -3   2   2    24507.15    25708.54    212.16 o 
  -2   2   2     1739.25     1899.40     23.47 o 
  -1   2   2      809.73      945.22     16.90 o 
   0   2   2    30235.13    33806.81    286.79 o 
   1   2   2    15969.48    17407.95    166.57 o 
   2   2   2      288.69      262.01      7.92 o 
   3   2   2     2398.14     2492.18     35.48 o 
   4   2   2      451.04      437.97     16.62 o 
   5   2   2     5315.66     5434.37     75.46 o 
   6   2   2      252.45      202.28     10.92 o 
   7   2   2      246.20      238.46     12.71 o 
   8   2   2     2177.49     2163.50     45.32 o 
   9   2   2      764.61      683.38     30.63 o 
  10   2   2      418.62      497.10     37.94 o 
  11   2   2       10.10        4.58     20.29 o 
  12   2   2       31.48        3.61     22.61 o 
  13   2   2       59.92       68.86     42.25 o 
  14   2   2        2.75       46.24     44.43 o 
  15   2   2       20.32      -30.41     44.98 o 
  16   2   2        8.92      -16.71     86.44 o 
 -17   3   2       32.14       63.45     63.88 o 
 -16   3   2      310.44      298.06     70.65 o 
 -15   3   2      185.69      234.23     60.91 o 
 -14   3   2      782.80      780.83     91.25 o 
 -13   3   2      462.37      645.43     72.33 o 
 -12   3   2        1.50       30.89     36.27 o 
 -11   3   2        5.88      -18.44     28.28 o 
 -10   3   2     2048.53     2049.99     79.55 o 
  -9   3   2      406.92      395.13     21.06 o 
  -8   3   2       48.71       53.16     10.06 o 
  -7   3   2     4289.21     4235.18     60.82 o 
  -6   3   2     2249.16     2306.49     41.24 o 
  -5   3   2     3632.57     3561.52     46.61 o 
  -4   3   2     4678.46     5098.17     54.83 o 
  -3   3   2     1357.71     1451.70     21.50 o 
  -2   3   2     1460.21     1475.99     23.06 o 
  -1   3   2     1591.68     1700.48     26.14 o 
   0   3   2     2018.02     2105.54     29.30 o 
   1   3   2      607.86      668.73     14.49 o 
   2   3   2     3931.41     4456.42     60.16 o 
   3   3   2    22911.82    23887.38    254.49 o 
   4   3   2       26.82       23.37      6.22 o 
   5   3   2     1562.27     1503.55     26.98 o 
   6   3   2    11119.21    10864.46    124.23 o 
   7   3   2     5466.06     5585.98     64.20 o 
   8   3   2      159.72      115.89     14.98 o 
   9   3   2     1962.23     1866.65     44.84 o 
  10   3   2     2228.32     2017.29     69.68 o 
  11   3   2     1421.19     1401.00     60.44 o 
  12   3   2     1309.58     1252.79     89.99 o 
  13   3   2       11.67      -18.33     24.98 o 
  14   3   2       45.99        8.93     68.12 o 
  15   3   2       96.69       50.24     63.83 o 
  16   3   2       54.45       22.79     89.98 o 
 -16   4   2        7.21       71.75     81.54 o 
 -15   4   2      946.70     1123.53    100.94 o 
 -14   4   2      114.61       88.53     84.38 o 
 -13   4   2     4011.81     4179.91    158.85 o 
 -12   4   2       95.36      100.46     40.36 o 
 -11   4   2     4493.37     4337.69    117.86 o 
 -10   4   2      501.63      489.73     34.32 o 
  -9   4   2     2262.39     2080.27     49.12 o 
  -8   4   2      349.80      385.24     23.28 o 
  -7   4   2     8085.84     8287.32     85.03 o 
  -6   4   2     3532.42     3607.02     44.76 o 
  -5   4   2     2075.53     2239.89     36.23 o 
  -4   4   2      879.47      923.64     18.89 o 
  -3   4   2     1179.65     1298.30     22.61 o 
  -2   4   2      654.00      634.63     18.37 o 
  -1   4   2     8050.50     8566.91     89.46 o 
   0   4   2      569.63      583.80     14.81 o 
   1   4   2      718.73      685.11     15.00 o 
   2   4   2      920.32      896.50     18.66 o 
   3   4   2    18826.12    19814.73    184.62 o 
   4   4   2      178.97      240.04     11.27 o 
   5   4   2     4302.91     4229.58     47.47 o 
   6   4   2      504.90      440.84     19.44 o 
   7   4   2     1230.01     1259.99     25.94 o 
   8   4   2      463.78      364.51     19.20 o 
   9   4   2     1720.23     1564.88     46.72 o 
  10   4   2        7.68        0.10     13.60 o 
  11   4   2     2328.60     2272.56     70.75 o 
  12   4   2        0.10       14.96     24.31 o 
  13   4   2      871.34      994.81    102.44 o 
  14   4   2      821.98      784.46     88.00 o 
  15   4   2      503.77      489.35     97.49 o 
  16   4   2       69.28        2.19     86.78 o 
 -16   5   2      234.07      270.96    115.31 o 
 -15   5   2        1.30       48.16     57.39 o 
 -14   5   2      525.76      357.31     62.86 o 
 -13   5   2       56.25      104.30     44.26 o 
 -12   5   2      437.18      410.20     69.15 o 
 -11   5   2      281.68      285.89     29.45 o 
 -10   5   2      851.22      880.17     34.02 o 
  -9   5   2      219.66      226.96     20.34 o 
  -8   5   2    11046.60    10798.05    130.92 o 
  -7   5   2      151.14      137.14     11.32 o 
  -6   5   2      550.04      623.52     17.87 o 
  -5   5   2       75.76      119.98     11.97 o 
  -4   5   2     7798.97     7279.20     75.44 o 
  -3   5   2     2038.20     2054.12     29.87 o 
  -2   5   2     2698.39     2843.39     47.42 o 
  -1   5   2     4208.87     4156.39     51.16 o 
   0   5   2     4259.21     4178.63     61.39 o 
   1   5   2     1248.72     1228.68     22.38 o 
   2   5   2     5588.94     5355.04     60.63 o 
   3   5   2    22351.45    22091.59    206.82 o 
   4   5   2      304.07      321.72     11.59 o 
   5   5   2        5.97       18.40      5.55 o 
   6   5   2     4007.44     3779.82     47.17 o 
   7   5   2    13057.14    12905.75    140.45 o 
   8   5   2       20.94        8.39     10.29 o 
   9   5   2     3647.42     3672.89     66.93 o 
  10   5   2      270.24      317.20     24.99 o 
  11   5   2      650.50      717.37     48.73 o 
  12   5   2        4.39       16.52     30.96 o 
  13   5   2      493.25      517.68     56.01 o 
  14   5   2      423.55      550.72     60.63 o 
  15   5   2        8.61       18.24     58.53 o 
  16   5   2       46.00      115.14     96.90 o 
 -16   6   2      315.43      311.99    124.59 o 
 -15   6   2        1.65      -38.83     55.58 o 
 -14   6   2        5.49      -34.61     46.64 o 
 -13   6   2        5.79       26.12     38.60 o 
 -12   6   2      493.00      499.25     42.38 o 
 -11   6   2      240.59      263.11     28.85 o 
 -10   6   2      212.19      216.82     21.43 o 
  -9   6   2      169.70      159.63     19.26 o 
  -8   6   2     1614.09     1624.13     46.61 o 
  -7   6   2     3238.28     3208.39     51.37 o 
  -6   6   2      785.59      799.62     21.94 o 
  -5   6   2      123.26      121.97     10.83 o 
  -4   6   2     6481.16     6102.97     73.40 o 
  -3   6   2    23155.95    23630.61    221.84 o 
  -2   6   2        1.99        5.89      4.49 o 
  -1   6   2    15661.79    15917.01    153.28 o 
   0   6   2     2974.47     3060.56     51.91 o 
   1   6   2    23671.20    24560.08    218.66 o 
   2   6   2     1330.78     1324.23     22.97 o 
   3   6   2     6734.21     6492.43     73.68 o 
   4   6   2      349.02      432.67     15.59 o 
   5   6   2       93.40       74.29     12.04 o 
   6   6   2     2902.31     2910.58     43.27 o 
   7   6   2      465.94      457.01     18.77 o 
   8   6   2      287.50      285.90     15.41 o 
   9   6   2      208.89      214.19     17.91 o 
  10   6   2     1650.78     1642.41     57.53 o 
  11   6   2      142.70      131.93     37.59 o 
  12   6   2       61.20       64.48     29.90 o 
  13   6   2       17.44       93.25     36.27 o 
  14   6   2      302.48      396.33     55.72 o 
  15   6   2      147.59      249.89     76.41 o 
  16   6   2      310.40      465.45    137.59 o 
 -16   7   2       65.98       78.17     95.72 o 
 -15   7   2        6.98      136.96     67.32 o 
 -14   7   2      648.46      665.26    179.71 o 
 -13   7   2       80.50      -14.04     45.60 o 
 -12   7   2      812.52      787.95     83.44 o 
 -11   7   2       32.50       55.27     26.04 o 
 -10   7   2     3779.28     3723.00     85.96 o 
  -9   7   2      388.80      440.98     27.78 o 
  -8   7   2      255.21      257.00     22.43 o 
  -7   7   2       56.54       65.38     12.76 o 
  -6   7   2     3080.05     3028.57     55.38 o 
  -5   7   2     5467.36     5148.88     70.50 o 
  -4   7   2     1539.64     1484.70     29.33 o 
  -3   7   2     6271.63     6286.38     73.42 o 
  -2   7   2     2305.59     2133.08     34.07 o 
  -1   7   2     3700.80     3502.04     44.77 o 
   0   7   2     4326.19     4504.16     58.40 o 
   1   7   2    12930.32    12548.93    127.58 o 
   2   7   2        8.81       -1.49      6.20 o 
   3   7   2     3635.15     3735.09     48.65 o 
   4   7   2     4426.70     4143.48     53.38 o 
   5   7   2       85.94      111.58     10.50 o 
   6   7   2      776.19      824.22     25.30 o 
   7   7   2      684.19      676.05     24.23 o 
   8   7   2     4091.46     4090.87     69.52 o 
   9   7   2     2852.17     2976.04     76.19 o 
  10   7   2     2536.39     2476.17     92.84 o 
  11   7   2      206.68      175.28     28.49 o 
  12   7   2     1336.62     1323.57     58.48 o 
  13   7   2      376.25      326.15     53.25 o 
  14   7   2     1173.24     1209.52     85.45 o 
  15   7   2      141.74      138.79     51.34 o 
 -16   8   2       12.28       11.82     84.75 o 
 -15   8   2        5.64      -35.16     50.80 o 
 -14   8   2       10.22        1.67     54.30 o 
 -13   8   2        5.30      -42.41     50.84 o 
 -12   8   2      158.06       60.66     26.53 o 
 -11   8   2      192.22      220.48     32.52 o 
 -10   8   2      314.10      334.80     35.62 o 
  -9   8   2      253.28      216.35     22.77 o 
  -8   8   2     1807.81     1796.63     50.89 o 
  -7   8   2       52.67       51.61     13.41 o 
  -6   8   2     5000.69     4853.94     72.82 o 
  -5   8   2     1213.29     1265.74     31.47 o 
  -4   8   2     8614.04     8373.80     91.14 o 
  -3   8   2      850.10      986.61     25.66 o 
  -2   8   2    17638.13    17264.31    161.62 o 
  -1   8   2    15777.73    15908.30    150.59 o 
   0   8   2     2675.69     2652.28     40.47 o 
   1   8   2     8098.14     8400.64    104.59 o 
   2   8   2     9678.58     9868.84    106.65 o 
   3   8   2     9546.46     9855.58    113.57 o 
   4   8   2     4723.00     4575.18     65.33 o 
   5   8   2     9619.71     9372.70    117.33 o 
   6   8   2     3511.83     3402.13     66.85 o 
   7   8   2      265.34      258.06     27.06 o 
   8   8   2      140.98      183.44     22.91 o 
   9   8   2     1578.50     1633.16     73.46 o 
  10   8   2      441.94      449.20     43.52 o 
  11   8   2      447.10      453.64     56.44 o 
  12   8   2       37.55       44.93     25.26 o 
  13   8   2      162.02      233.63     48.86 o 
  14   8   2       46.36       88.20     42.06 o 
  15   8   2      140.09       57.40     86.10 o 
 -16   9   2       12.63      -27.69     84.75 o 
 -15   9   2      610.94      482.33    137.59 o 
 -14   9   2      470.87      420.45     88.61 o 
 -13   9   2       11.49       15.08     30.17 o 
 -12   9   2       51.72       60.91     28.97 o 
 -11   9   2     2294.53     2310.23     85.83 o 
 -10   9   2      108.37       97.15     26.51 o 
  -9   9   2      444.79      451.71     37.93 o 
  -8   9   2      770.42      708.38     34.31 o 
  -7   9   2     8369.00     8440.98    112.70 o 
  -6   9   2      990.70      982.92     31.46 o 
  -5   9   2      573.19      579.42     24.34 o 
  -4   9   2       87.86       68.38     10.89 o 
  -3   9   2       24.92       33.29      8.05 o 
  -2   9   2     2170.86     2273.80     37.64 o 
  -1   9   2     2535.41     2413.23     40.33 o 
   0   9   2        5.35       -0.05      7.58 o 
   1   9   2     3746.20     3676.71     54.21 o 
   2   9   2       30.36        1.66      7.79 o 
   3   9   2     5095.74     5063.13     71.38 o 
   4   9   2     1165.05     1245.99     33.50 o 
   5   9   2     6608.28     6485.77     96.85 o 
   6   9   2     1717.00     1654.06     55.39 o 
   7   9   2       70.65       99.33     26.94 o 
   8   9   2      106.52       87.25     17.64 o 
   9   9   2      650.14      687.65     43.94 o 
  10   9   2      280.95      252.40     58.38 o 
  11   9   2       62.20       64.02     25.30 o 
  12   9   2     1607.97     1572.30     67.20 o 
  13   9   2      623.11      605.77     48.16 o 
  14   9   2       44.07      115.97     46.54 o 
  15   9   2       14.24        1.86     71.24 o 
 -15  10   2      115.57       58.75     88.63 o 
 -14  10   2      124.06      151.29     51.45 o 
 -13  10   2      669.91      714.43     55.63 o 
 -12  10   2     1606.77     1632.63     73.43 o 
 -11  10   2      431.71      383.66     43.88 o 
 -10  10   2      200.88      139.77     28.96 o 
  -9  10   2      450.73      477.60     40.80 o 
  -8  10   2      749.11      711.96     40.35 o 
  -7  10   2     1822.76     1601.14     45.64 o 
  -6  10   2      279.19      277.74     22.35 o 
  -5  10   2       98.45       50.50     14.47 o 
  -4  10   2      298.52      291.86     18.78 o 
  -3  10   2       70.71       58.56     11.23 o 
  -2  10   2       17.59       11.45      9.16 o 
  -1  10   2      539.56      555.98     21.40 o 
   0  10   2     5368.80     5417.86     65.69 o 
   1  10   2      831.06      773.35     27.53 o 
   2  10   2      236.68      228.34     14.41 o 
   3  10   2     1397.33     1277.88     49.91 o 
   4  10   2     2352.07     2342.28     51.70 o 
   5  10   2     8460.32     8046.67    124.38 o 
   6  10   2       40.32       23.25     14.66 o 
   7  10   2      159.69      144.79     25.64 o 
   8  10   2     2101.16     2106.21     67.93 o 
   9  10   2      902.78      953.00     59.81 o 
  10  10   2      178.37      140.52     30.04 o 
  11  10   2     1103.97     1032.94     79.24 o 
  12  10   2      376.96      372.19     57.17 o 
  13  10   2      110.85      101.79     32.69 o 
  14  10   2      112.37      141.29     56.63 o 
  15  10   2      326.81      147.89    104.84 o 
 -15  11   2      222.26      323.30    123.92 o 
 -14  11   2      418.25      455.33     94.67 o 
 -13  11   2      309.41      272.80     42.91 o 
 -12  11   2        3.06      -18.34     35.78 o 
 -11  11   2       65.91       27.59     27.53 o 
 -10  11   2      892.08      774.85     52.71 o 
  -9  11   2     1862.56     1940.23    120.50 o 
  -8  11   2      519.62      476.87     37.00 o 
  -7  11   2       28.53        0.43     15.06 o 
  -6  11   2      885.11      813.94     36.97 o 
  -5  11   2    15188.59    14862.94    186.94 o 
  -4  11   2      135.48      121.04     17.44 o 
  -3  11   2     2492.97     2486.50     47.38 o 
  -2  11   2     1505.66     1451.29     33.00 o 
  -1  11   2    12188.52    11876.94    128.75 o 
   0  11   2      243.92      248.82     20.71 o 
   1  11   2     2779.83     2712.14     47.92 o 
   2  11   2     2230.30     2236.16     45.24 o 
   3  11   2     1621.80     1634.66     40.61 o 
   4  11   2      532.49      493.68     25.73 o 
   5  11   2       72.08       33.74     15.95 o 
   6  11   2     3154.92     3194.85     71.52 o 
   7  11   2       43.50        3.24     18.20 o 
   8  11   2      265.93      243.72     29.32 o 
   9  11   2      187.55      194.50     32.90 o 
  10  11   2     1114.10     1262.86     71.97 o 
  11  11   2      404.67      423.23     44.38 o 
  12  11   2      147.59      120.23     34.64 o 
  13  11   2       32.86       19.24     31.27 o 
  14  11   2        0.02      -18.86     43.79 o 
 -15  12   2       78.95       93.30     59.23 o 
 -14  12   2       11.21       -1.69     39.08 o 
 -13  12   2     1218.81     1383.05     76.09 o 
 -12  12   2      235.59      217.82     64.37 o 
 -11  12   2      178.20      144.87     42.91 o 
 -10  12   2      157.26      125.93     32.38 o 
  -9  12   2      574.85      565.29     46.47 o 
  -8  12   2       30.06       25.23     24.04 o 
  -7  12   2      250.39      172.25     24.51 o 
  -6  12   2     2461.19     2378.99     58.54 o 
  -5  12   2     2513.52     2575.50     58.70 o 
  -4  12   2      456.05      490.61     33.98 o 
  -3  12   2        7.31        1.05     11.68 o 
  -2  12   2     1302.14     1251.14     61.17 o 
  -1  12   2     3274.10     3262.41     62.81 o 
   0  12   2       32.96       15.74     12.02 o 
   1  12   2      148.07      103.76     14.62 o 
   2  12   2      580.72      591.27     30.93 o 
   3  12   2      734.21      638.55     28.77 o 
   4  12   2     1095.29      936.68     34.49 o 
   5  12   2     3484.51     3403.83     75.11 o 
   6  12   2        3.31       -7.04     18.55 o 
   7  12   2     2142.98     2204.94     69.11 o 
   8  12   2      361.19      335.95     38.02 o 
   9  12   2      463.99      479.63     69.40 o 
  10  12   2      793.57      784.06     63.37 o 
  11  12   2     2772.76     2891.32    104.62 o 
  12  12   2      100.76      158.03     35.58 o 
  13  12   2        3.57       29.85     32.97 o 
  14  12   2     1016.79     1156.24     90.66 o 
 -14  13   2      207.06      250.60     69.72 o 
 -13  13   2        5.25        5.84     33.91 o 
 -12  13   2       75.05       79.60     35.98 o 
 -11  13   2      218.25      218.26     40.23 o 
 -10  13   2      639.39      554.47     74.56 o 
  -9  13   2       46.73       18.59     26.73 o 
  -8  13   2     3687.95     3728.73    102.21 o 
  -7  13   2     3466.10     3385.22     86.06 o 
  -6  13   2     1024.24      927.44     60.56 o 
  -5  13   2     1175.06     1184.18     42.46 o 
  -4  13   2     2554.34     2492.39     62.79 o 
  -3  13   2      124.23       77.01     18.81 o 
  -2  13   2       52.41       51.87     18.47 o 
  -1  13   2     2916.79     2943.29     68.23 o 
   0  13   2     4468.96     4485.29     79.20 o 
   1  13   2      148.86      140.64     17.17 o 
   2  13   2     1254.99     1166.51     39.47 o 
   3  13   2      289.90      239.73     24.88 o 
   4  13   2     2191.50     2029.70     62.22 o 
   5  13   2      439.76      463.53     33.45 o 
   6  13   2        8.84       33.64     23.55 o 
   7  13   2        4.44       -4.52     20.93 o 
   8  13   2       71.24       32.46     24.63 o 
   9  13   2      926.78      822.59     56.01 o 
  10  13   2      143.09      104.79     38.30 o 
  11  13   2       34.79       25.23     29.93 o 
  12  13   2      309.73      229.09     50.02 o 
  13  13   2       77.40       70.14     38.70 o 
 -14  14   2       86.43      203.87     68.11 o 
 -13  14   2       14.11       57.22     41.29 o 
 -12  14   2       18.27       35.73     34.54 o 
 -11  14   2       71.51       21.21     30.93 o 
 -10  14   2      223.30      288.07     42.40 o 
  -9  14   2      226.18      165.63     39.54 o 
  -8  14   2      680.39      645.22     50.02 o 
  -7  14   2      523.21      561.15     51.19 o 
  -6  14   2     1930.27     1996.42     60.75 o 
  -5  14   2      271.13      229.00     30.13 o 
  -4  14   2     3229.79     3190.52     75.42 o 
  -3  14   2      500.03      506.27     36.86 o 
  -2  14   2     1072.34     1141.98     54.12 o 
  -1  14   2      107.36      116.12     22.02 o 
   0  14   2     9252.57     8991.77    142.32 o 
   1  14   2     3287.65     3354.06     81.50 o 
   2  14   2     1047.40     1067.12     40.10 o 
   3  14   2        7.78       -1.15     14.79 o 
   4  14   2     1228.99     1140.35     46.09 o 
   5  14   2     2133.37     2176.15     69.21 o 
   6  14   2     2482.51     2356.35     67.93 o 
   7  14   2      335.47      305.45     33.21 o 
   8  14   2       76.84      119.25     33.87 o 
   9  14   2      194.30      241.03     39.08 o 
  10  14   2     1225.63     1272.94     79.43 o 
  11  14   2        0.58      -22.68     30.19 o 
  12  14   2       85.15       66.43     39.84 o 
  13  14   2       15.80       17.11     43.51 o 
 -13  15   2        1.11       57.35     62.25 o 
 -12  15   2      244.09      172.48     47.16 o 
 -11  15   2       10.13      -14.94     32.40 o 
 -10  15   2     1759.44     1760.99     84.77 o 
  -9  15   2        0.36        0.28     33.50 o 
  -8  15   2      195.64      204.06     37.59 o 
  -7  15   2        0.89        2.12     24.56 o 
  -6  15   2     1530.14     1555.72     57.93 o 
  -5  15   2       16.36       -0.74     21.30 o 
  -4  15   2      198.35      218.79     38.71 o 
  -3  15   2       67.84       34.67     25.11 o 
  -2  15   2        5.44       10.39     30.67 o 
  -1  15   2      858.25      854.88     42.51 o 
   0  15   2      680.06      715.11     48.27 o 
   1  15   2       16.97       27.68     26.10 o 
   2  15   2       18.87       24.00     20.38 o 
   3  15   2      688.54      604.96     39.55 o 
   4  15   2     1448.20     1385.32     78.66 o 
   5  15   2      402.03      424.40     35.43 o 
   6  15   2     1706.98     1798.28     62.61 o 
   7  15   2      162.71      122.68     27.82 o 
   8  15   2     1083.65     1095.87     58.05 o 
   9  15   2      107.74       52.06     30.73 o 
  10  15   2     2038.36     1998.52     97.74 o 
  11  15   2      218.74      258.44     44.18 o 
  12  15   2       11.87       -5.42     42.50 o 
 -12  16   2       42.21        7.02     40.19 o 
 -11  16   2       22.22        5.30     34.38 o 
 -10  16   2      143.88       89.74     36.62 o 
  -9  16   2        5.44        1.44     36.22 o 
  -8  16   2      108.54      110.86     36.11 o 
  -7  16   2      260.27      131.34     36.95 o 
  -6  16   2       78.11       89.37     43.45 o 
  -5  16   2      105.60       91.34     35.55 o 
  -4  16   2      984.58      924.41     63.42 o 
  -3  16   2     1318.81     1290.32     69.83 o 
  -2  16   2      398.08      287.27     40.39 o 
  -1  16   2       67.65       98.54     28.98 o 
   0  16   2     1111.94     1124.67     60.60 o 
   1  16   2     2547.86     2563.34     86.33 o 
   2  16   2      637.99      716.29     57.61 o 
   3  16   2       24.28        2.17     20.96 o 
   4  16   2     1100.67      993.24     53.91 o 
   5  16   2     1412.33     1472.23     61.73 o 
   6  16   2       16.91       16.82     24.32 o 
   7  16   2       19.71       75.19     27.35 o 
   8  16   2      548.55      637.20     50.54 o 
   9  16   2      678.14      785.72     56.27 o 
  10  16   2      228.70      220.70     44.95 o 
  11  16   2      111.23      121.01     39.80 o 
  12  16   2       61.47        8.36     40.79 o 
 -12  17   2        1.44      -19.17     57.48 o 
 -11  17   2      334.26      351.27     57.14 o 
 -10  17   2      876.52      829.94     66.55 o 
  -9  17   2      433.52      447.98     88.67 o 
  -8  17   2     1340.58     1369.72     83.21 o 
  -7  17   2       67.72       70.26     50.77 o 
  -6  17   2       59.21       13.02     47.12 o 
  -5  17   2      527.07      387.27     64.39 o 
  -4  17   2      571.72      564.64     68.05 o 
  -3  17   2       64.46      101.98     36.38 o 
  -2  17   2        1.54       35.11     27.59 o 
  -1  17   2       30.28       27.79     32.83 o 
   0  17   2      698.23      750.09     61.19 o 
   1  17   2      569.77      624.72     57.42 o 
   2  17   2      420.20      373.81     49.81 o 
   3  17   2      506.42      492.26     65.43 o 
   4  17   2      189.86      176.46     50.62 o 
   5  17   2      367.07      366.55     40.01 o 
   6  17   2      315.35      276.99     39.36 o 
   7  17   2       10.99      -23.14     26.19 o 
   8  17   2       59.43       37.93     32.01 o 
   9  17   2      866.96      823.41     59.29 o 
  10  17   2        4.08       -1.38     37.33 o 
  11  17   2        0.12       11.96     39.51 o 
 -11  18   2        0.56       45.05     42.21 o 
 -10  18   2      371.38      424.02     73.38 o 
  -9  18   2       12.84       -5.17     61.41 o 
  -8  18   2        0.13      -43.80     47.49 o 
  -7  18   2      178.71      258.16     80.05 o 
  -6  18   2     1471.76     1338.96     99.38 o 
  -5  18   2       96.39       83.43     79.43 o 
  -4  18   2      761.14      771.66     79.39 o 
  -3  18   2       12.62       10.07     44.89 o 
  -2  18   2      518.27      584.33     70.00 o 
  -1  18   2      109.78       82.98     39.25 o 
   0  18   2       29.80       19.59     38.69 o 
   1  18   2      363.73      318.00     51.82 o 
   2  18   2        6.00      -17.33     35.17 o 
   3  18   2        0.12      -36.55     40.21 o 
   4  18   2       52.00       56.51     48.16 o 
   5  18   2      522.04      572.14     77.23 o 
   6  18   2       66.56       43.79     36.15 o 
   7  18   2        6.38        1.08     30.30 o 
   8  18   2      255.01      237.13     42.12 o 
   9  18   2      207.56      239.18     46.69 o 
  10  18   2      429.17      371.50     60.45 o 
 -10  19   2       16.58       33.47    107.88 o 
  -9  19   2     1199.10     1428.59    203.77 o 
  -8  19   2        2.87       19.45     68.48 o 
  -7  19   2       72.07       -1.53     69.99 o 
  -6  19   2       14.36      -51.19     51.19 o 
  -5  19   2     3354.56     3725.59    159.46 o 
  -4  19   2      214.18      186.59     60.20 o 
  -3  19   2      256.14      215.17     58.89 o 
  -2  19   2        1.89      -40.85     40.85 o 
  -1  19   2     3454.80     3823.60    131.24 o 
   0  19   2       60.23       86.32     43.00 o 
   1  19   2      477.98      467.07     61.04 o 
   2  19   2      404.46      409.71     59.58 o 
   3  19   2      701.65      632.88     78.54 o 
   4  19   2        1.07       -6.65     47.86 o 
   5  19   2      192.42      220.71     65.24 o 
   6  19   2      291.45      357.19     71.82 o 
   7  19   2      556.28      558.37    132.81 o 
   8  19   2        2.04      -33.40     43.17 o 
   9  19   2       10.61       18.09     48.44 o 
  10  19   2       54.23       60.61     87.45 o 
  -9  20   2       86.62      111.42    112.61 o 
  -8  20   2      215.51       36.13    116.99 o 
  -7  20   2        5.34      -70.62     95.47 o 
  -6  20   2       33.76      145.33     63.90 o 
  -5  20   2      867.44      954.22     94.69 o 
  -4  20   2        4.30       18.51     50.46 o 
  -3  20   2        3.32      -46.86     46.86 o 
  -2  20   2      190.51      203.37     61.14 o 
  -1  20   2      214.54      187.51     51.25 o 
   0  20   2        0.00      -41.23     41.23 o 
   1  20   2      361.20      298.76     57.99 o 
   2  20   2       81.46       78.02     53.31 o 
   3  20   2        0.92       37.55     53.54 o 
   4  20   2      335.85      215.81     63.99 o 
   5  20   2      624.25      497.51     81.30 o 
   6  20   2      381.47      351.40     95.85 o 
   7  20   2      410.44      459.03    137.76 o 
   8  20   2      344.40      308.27    135.57 o 
  -8  21   2       12.74      -24.14    102.31 o 
  -7  21   2      375.57      272.48    129.99 o 
  -6  21   2      258.82      217.28    130.67 o 
  -5  21   2      293.32      203.67     95.05 o 
  -4  21   2      312.05      245.48     71.68 o 
  -3  21   2        0.75      -48.96     48.96 o 
  -2  21   2      937.11     1117.40    100.24 o 
  -1  21   2      243.95      272.19     75.20 o 
   0  21   2     2044.23     2411.06    115.48 o 
   1  21   2        6.74       57.59     48.09 o 
   2  21   2      547.42      491.01     79.38 o 
   3  21   2      153.48       44.49     73.52 o 
   4  21   2     1122.26     1099.55    181.49 o 
   5  21   2      254.05      452.78    147.21 o 
   6  21   2       96.02       85.09    104.84 o 
   7  21   2       69.11       -4.05    104.50 o 
  -7  22   2       29.93       19.41    117.33 o 
  -6  22   2        8.11      -91.33     91.33 o 
  -5  22   2       69.87      -96.23     96.23 o 
  -4  22   2      134.69      210.35    115.31 o 
  -3  22   2      178.00      299.83    137.08 o 
  -2  22   2      485.52      377.32    138.60 o 
  -1  22   2       45.33       -9.12    104.33 o 
   0  22   2      159.62      115.16     90.91 o 
   1  22   2       21.14       56.89    101.29 o 
   2  22   2      209.57      245.98    124.25 o 
   3  22   2      202.43      273.49    128.31 o 
   4  22   2      267.98      416.15    141.64 o 
   5  22   2      279.00      111.09    115.98 o 
   6  22   2      594.14      583.29    165.95 o 
  -5  23   2      297.75      428.64    149.24 o 
  -4  23   2        3.28      -99.77     99.77 o 
  -3  23   2      169.76       98.93    115.98 o 
  -2  23   2        7.17      -34.44    102.31 o 
  -1  23   2        1.25      127.29    121.72 o 
   0  23   2       32.06      -83.74    104.84 o 
   1  23   2      319.56      442.32    142.82 o 
   2  23   2      304.53      263.53    127.63 o 
   3  23   2       97.07       28.19    109.40 o 
   4  23   2      208.16      123.75    130.33 o 
 -17   0   3      430.97      503.94    152.95 o 
 -15   0   3      330.92      388.46    113.45 o 
 -13   0   3     2586.63     2633.14    210.69 o 
 -11   0   3     4636.88     4732.97    258.13 o 
  -9   0   3     2343.55     2532.99    177.18 o 
  -7   0   3     5854.31     6220.98     96.26 o 
  -5   0   3     2623.77     2995.31     52.88 o 
  -3   0   3     1684.96     1683.72     32.91 o 
  -1   0   3     9424.25     8505.16    138.72 o 
   1   0   3    31015.23    34211.48    454.76 o 
   3   0   3    11125.50    11467.68    377.15 o 
   5   0   3       44.81       31.00     15.47 o 
   7   0   3     6832.04     7534.10    147.70 o 
   9   0   3     2206.18     2179.53     63.61 o 
  11   0   3     5334.70     5861.36    163.63 o 
  13   0   3      974.80      928.53    136.58 o 
  15   0   3      183.43      202.19     77.23 o 
 -17   1   3       24.84      -41.57     59.60 o 
 -16   1   3      139.26       56.19     50.73 o 
 -15   1   3       11.31      -13.23     46.85 o 
 -14   1   3      351.80      295.31    163.17 o 
 -13   1   3        0.11      -31.78     37.23 o 
 -12   1   3        7.20       50.41     40.84 o 
 -11   1   3     1660.67     1609.55    106.35 o 
 -10   1   3        9.32      -17.63     27.54 o 
  -9   1   3      137.63      130.94     20.12 o 
  -8   1   3      520.86      614.97     19.60 o 
  -7   1   3     3266.64     3316.28     41.72 o 
  -6   1   3       33.71       32.97      6.25 o 
  -5   1   3     6715.70     7062.49     66.23 o 
  -4   1   3    16313.03    16856.84    168.60 o 
  -3   1   3     2923.11     2801.16     30.78 o 
  -2   1   3    16890.21    18220.52    167.21 o 
  -1   1   3    94473.84    98300.95   1010.28 o 
   0   1   3    13716.48    15919.87    146.86 o 
   1   1   3      439.56      449.18      9.10 o 
   2   1   3     1739.79     1952.76     24.56 o 
   3   1   3    14031.39    13998.77    221.91 o 
   4   1   3    27802.48    29875.82    404.48 o 
   5   1   3    15919.86    16775.09    235.53 o 
   6   1   3      527.84      524.56     20.58 o 
   7   1   3     1185.33     1168.87     41.81 o 
   8   1   3     3736.05     3767.69     66.84 o 
   9   1   3     2159.18     2313.24     47.08 o 
  10   1   3       22.46       24.02     13.57 o 
  11   1   3       35.14       83.08     22.55 o 
  12   1   3        0.26      -11.20     21.28 o 
  13   1   3     1486.51     1518.42     99.35 o 
  14   1   3       27.33       48.90     45.98 o 
  15   1   3       36.35        4.35     40.66 o 
  16   1   3      366.51      684.58    153.63 o 
 -17   2   3      270.13      536.46    152.53 o 
 -16   2   3      455.57      375.74     73.48 o 
 -15   2   3      125.08       90.43     48.70 o 
 -14   2   3       80.20       99.59     44.81 o 
 -13   2   3      476.33      545.30    138.86 o 
 -12   2   3     1292.36     1210.60     99.74 o 
 -11   2   3     1949.12     1867.02    198.79 o 
 -10   2   3       41.95       25.69     30.92 o 
  -9   2   3     5663.71     5461.69    105.46 o 
  -8   2   3     1844.67     1763.06     45.83 o 
  -7   2   3     9391.86     9732.44     89.98 o 
  -6   2   3       19.93       22.08      4.91 o 
  -5   2   3    41732.81    43027.41    338.92 o 
  -4   2   3      750.06      779.86     13.90 o 
  -3   2   3     6323.82     6837.23     67.65 o 
  -2   2   3     3936.58     4975.09     56.03 o 
  -1   2   3    51042.97    54165.30    480.55 o 
   0   2   3      386.34      369.60      9.99 o 
   1   2   3     1476.08     1582.06     22.73 o 
   2   2   3        4.10       17.61      3.96 o 
   3   2   3       53.08       82.74      6.13 o 
   4   2   3     4605.16     4856.83     70.28 o 
   5   2   3        9.40       16.90      8.18 o 
   6   2   3      138.27      130.46      9.70 o 
   7   2   3       99.79       96.31     10.68 o 
   8   2   3     5056.04     5284.40     83.96 o 
   9   2   3     1389.60     1476.75     50.03 o 
  10   2   3      215.42      191.17     28.19 o 
  11   2   3       11.46      -10.34     18.41 o 
  12   2   3      650.26      735.58     47.27 o 
  13   2   3        3.26        8.95     26.95 o 
  14   2   3      282.47      276.71     59.29 o 
  15   2   3      308.09      459.93     93.38 o 
  16   2   3      165.10      132.86     99.27 o 
 -17   3   3      103.86      126.40     75.63 o 
 -16   3   3       24.51      -10.80     44.04 o 
 -15   3   3      112.58      180.20     55.79 o 
 -14   3   3     1840.20     1974.70    197.64 o 
 -13   3   3      148.92      181.21     48.11 o 
 -12   3   3      316.30      267.44     69.72 o 
 -11   3   3      677.00      649.98     73.29 o 
 -10   3   3     4226.26     4231.36    120.31 o 
  -9   3   3      108.63      108.49     17.96 o 
  -8   3   3      428.51      416.18     20.89 o 
  -7   3   3     7476.58     7659.05     77.47 o 
  -6   3   3     9389.05    10382.66     93.27 o 
  -5   3   3     1108.88     1090.78     18.98 o 
  -4   3   3      268.52      324.57      9.76 o 
  -3   3   3     4840.11     5043.36     54.07 o 
  -2   3   3     2597.53     2326.39     32.31 o 
  -1   3   3      678.66      610.46     13.41 o 
   0   3   3     7050.02     7319.40     77.84 o 
   1   3   3       69.25       72.32      5.97 o 
   2   3   3     9658.39    10186.72    103.35 o 
   3   3   3        1.04        0.73      4.00 o 
   4   3   3     9872.18    10205.70    103.65 o 
   5   3   3     4385.20     4557.60     61.87 o 
   6   3   3       19.47        8.48      6.27 o 
   7   3   3     1437.19     1368.33     27.20 o 
   8   3   3     2221.32     2367.27     44.06 o 
   9   3   3     2766.73     2836.96     48.85 o 
  10   3   3     2183.77     2180.41     65.48 o 
  11   3   3        5.82      -15.81     18.76 o 
  12   3   3     1499.81     1710.10     82.73 o 
  13   3   3      542.67      568.41     58.65 o 
  14   3   3     1027.80     1027.33    120.46 o 
  15   3   3       19.45       34.96     63.54 o 
  16   3   3       80.87      105.35     88.97 o 
 -17   4   3        0.17      -27.35     86.61 o 
 -16   4   3      829.81      739.88    112.15 o 
 -15   4   3      141.83      199.85     60.01 o 
 -14   4   3      245.28      190.00     92.02 o 
 -13   4   3       26.59       24.50     36.77 o 
 -12   4   3       24.62       23.75     34.38 o 
 -11   4   3      220.30      150.01     38.89 o 
 -10   4   3     5138.49     4984.75     89.43 o 
  -9   4   3     1022.40      918.25     32.53 o 
  -8   4   3        6.55        1.27      9.26 o 
  -7   4   3     1013.97     1190.38     22.81 o 
  -6   4   3    17486.10    17264.13    148.81 o 
  -5   4   3     2616.96     2933.44     37.49 o 
  -4   4   3     1688.52     1579.74     24.53 o 
  -3   4   3     4991.88     5134.83     61.21 o 
  -2   4   3    14519.21    14800.86    148.65 o 
  -1   4   3     1135.71     1031.05     19.02 o 
   0   4   3      505.67      495.67     16.69 o 
   1   4   3     5073.61     5117.60     59.32 o 
   2   4   3    16402.21    16731.93    151.50 o 
   3   4   3      832.16      871.00     15.88 o 
   4   4   3     8041.36     8996.03     88.65 o 
   5   4   3     1526.37     1585.69     27.42 o 
   6   4   3       46.04       53.33      7.49 o 
   7   4   3      968.87      908.99     21.53 o 
   8   4   3      681.77      658.12     20.72 o 
   9   4   3      348.16      336.52     21.16 o 
  10   4   3        5.70       18.19     17.50 o 
  11   4   3      137.11      105.81     24.47 o 
  12   4   3      812.87      835.16     59.64 o 
  13   4   3      181.08      200.62     63.68 o 
  14   4   3      204.36      211.76     78.36 o 
  15   4   3       31.36      -29.62     55.92 o 
  16   4   3        0.35      -48.79     80.70 o 
 -17   5   3      401.20      494.65    147.55 o 
 -16   5   3      126.33       33.26     88.29 o 
 -15   5   3      636.00      659.51     82.19 o 
 -14   5   3      267.11      268.10     58.87 o 
 -13   5   3     1445.05     1662.28    108.34 o 
 -12   5   3     1627.18     1453.75     92.48 o 
 -11   5   3      546.77      469.76     56.44 o 
 -10   5   3      878.82      896.78     36.43 o 
  -9   5   3     6457.89     6026.65     97.84 o 
  -8   5   3       99.72       76.16     12.98 o 
  -7   5   3        9.36       -1.56      6.72 o 
  -6   5   3     6325.69     6033.68     63.94 o 
  -5   5   3        1.93       25.16      6.87 o 
  -4   5   3     3085.92     3534.02     43.16 o 
  -3   5   3      714.95      609.49     16.89 o 
  -2   5   3     9361.38     9542.49     93.48 o 
  -1   5   3     9523.48     9642.60     93.57 o 
   0   5   3     2204.66     2244.02     33.71 o 
   1   5   3        0.55        4.30      4.74 o 
   2   5   3     1026.72     1020.07     20.59 o 
   3   5   3     8887.27     9046.41     94.54 o 
   4   5   3    21443.86    21801.46    175.02 o 
   5   5   3     2653.06     2814.78     34.30 o 
   6   5   3      424.75      469.66     15.63 o 
   7   5   3     3697.00     3859.36     56.87 o 
   8   5   3     4555.18     4642.68     71.91 o 
   9   5   3      103.41      143.01     18.03 o 
  10   5   3     5182.63     5086.53     98.29 o 
  11   5   3        1.00      -18.40     18.40 o 
  12   5   3      396.08      382.10     47.39 o 
  13   5   3      211.63      162.38     47.86 o 
  14   5   3     1264.90     1299.40     82.48 o 
  15   5   3        2.89      -97.56    134.38 o 
  16   5   3        4.01      -32.25     81.20 o 
 -16   6   3     1121.58      977.83    178.28 o 
 -15   6   3      248.78      187.31     77.29 o 
 -14   6   3      549.05      608.26    122.72 o 
 -13   6   3        5.42       32.08     37.76 o 
 -12   6   3      772.88      699.63     56.57 o 
 -11   6   3       46.47       48.92     21.36 o 
 -10   6   3      178.42      181.95     23.10 o 
  -9   6   3       90.98       79.79     15.74 o 
  -8   6   3     2288.75     2153.82     45.35 o 
  -7   6   3     1215.56     1176.31     30.09 o 
  -6   6   3     1363.86     1232.71     24.63 o 
  -5   6   3      286.12      300.46     11.16 o 
  -4   6   3      510.86      506.49     17.06 o 
  -3   6   3    11327.95    11669.52    119.85 o 
  -2   6   3      136.71      173.95     11.10 o 
  -1   6   3     4152.63     4422.23     51.91 o 
   0   6   3       90.89       49.29      7.39 o 
   1   6   3    15147.22    15630.90    140.09 o 
   2   6   3     1293.55     1253.98     22.86 o 
   3   6   3    19281.42    20223.04    193.78 o 
   4   6   3    35786.27    36661.30    322.11 o 
   5   6   3     2143.57     2234.71     31.11 o 
   6   6   3      276.28      272.45     10.92 o 
   7   6   3      105.90      105.13     13.39 o 
   8   6   3     2426.05     2570.12     51.65 o 
   9   6   3      264.29      222.06     18.82 o 
  10   6   3      847.69      757.76     37.58 o 
  11   6   3      781.72      728.05     46.99 o 
  12   6   3      557.15      590.80     50.40 o 
  13   6   3        1.19       39.86     34.30 o 
  14   6   3      420.34      491.62    106.84 o 
  15   6   3       83.86       35.32     46.00 o 
 -16   7   3      314.27      191.61    102.48 o 
 -15   7   3        3.86       70.61     62.71 o 
 -14   7   3      661.07      689.42    103.78 o 
 -13   7   3       42.36       16.63     50.70 o 
 -12   7   3     1050.89     1073.23     58.80 o 
 -11   7   3      270.49      258.10     30.26 o 
 -10   7   3      220.04      173.05     23.19 o 
  -9   7   3     2414.26     2445.06     56.03 o 
  -8   7   3      125.30      115.03     26.61 o 
  -7   7   3      890.83      968.85     28.64 o 
  -6   7   3       83.03       76.92      9.94 o 
  -5   7   3    15426.24    15712.21    145.81 o 
  -4   7   3     1050.75     1062.66     23.99 o 
  -3   7   3     1287.78     1120.18     31.85 o 
  -2   7   3     2115.85     2185.44     35.62 o 
  -1   7   3    15642.33    16158.32    166.43 o 
   0   7   3     2194.45     2269.02     40.72 o 
   1   7   3      115.95       88.81      8.44 o 
   2   7   3      868.10      632.18     17.47 o 
   3   7   3    10108.60     9815.80    105.91 o 
   4   7   3     9072.92     9011.59     95.70 o 
   5   7   3     7374.78     7539.56     84.15 o 
   6   7   3     2067.39     2023.57     32.43 o 
   7   7   3     3282.10     3330.95     64.02 o 
   8   7   3     1351.41     1444.19     41.00 o 
   9   7   3     1848.04     1914.38     50.84 o 
  10   7   3      433.66      487.54     41.75 o 
  11   7   3       53.20       53.78     22.50 o 
  12   7   3      110.74      126.30     27.35 o 
  13   7   3      137.23      145.11     41.43 o 
  14   7   3      294.64      244.78     52.07 o 
  15   7   3      185.18      189.25    105.68 o 
 -16   8   3      587.98      627.52    158.19 o 
 -15   8   3      824.74      878.12    122.39 o 
 -14   8   3      230.93      109.76     62.79 o 
 -13   8   3      494.78      409.41     60.85 o 
 -12   8   3      288.55      247.83     43.57 o 
 -11   8   3     1065.27     1019.91     66.76 o 
 -10   8   3     2256.56     2296.29     62.68 o 
  -9   8   3      952.69      911.22     42.63 o 
  -8   8   3     2884.12     2849.15     56.35 o 
  -7   8   3     1002.46     1046.06     32.87 o 
  -6   8   3       62.98       69.54     12.41 o 
  -5   8   3      282.79      292.78     16.57 o 
  -4   8   3     1561.35     1535.85     31.92 o 
  -3   8   3     2743.85     2985.32     46.12 o 
  -2   8   3      525.41      594.90     18.88 o 
  -1   8   3      992.84      880.19     29.62 o 
   0   8   3     5112.33     5167.99     76.64 o 
   1   8   3      205.41      172.50     13.02 o 
   2   8   3     1223.38     1173.31     24.54 o 
   3   8   3     6942.59     6924.92     82.62 o 
   4   8   3        5.43       13.70      8.28 o 
   5   8   3       13.09       10.42      9.22 o 
   6   8   3     3652.02     3578.78     60.53 o 
   7   8   3      696.16      765.24     23.31 o 
   8   8   3      676.78      652.59     27.17 o 
   9   8   3      527.69      585.69     40.80 o 
  10   8   3     1582.60     1607.77     61.07 o 
  11   8   3     2285.10     2525.71     78.39 o 
  12   8   3     3309.64     3545.95     97.89 o 
  13   8   3      135.59       85.91     45.84 o 
  14   8   3       57.29       33.55     72.37 o 
  15   8   3      237.73      225.04    105.01 o 
 -16   9   3      107.68       59.93     96.23 o 
 -15   9   3      203.84      117.84     99.44 o 
 -14   9   3      161.02       46.00     69.89 o 
 -13   9   3      335.75      372.45     59.95 o 
 -12   9   3     1100.21     1024.84     60.20 o 
 -11   9   3      532.97      468.93     58.22 o 
 -10   9   3       63.00       81.63     25.88 o 
  -9   9   3     1341.99     1438.90     54.84 o 
  -8   9   3     2901.28     2942.39     60.20 o 
  -7   9   3      186.43      139.88     17.17 o 
  -6   9   3       61.21       36.06     13.12 o 
  -5   9   3      127.73      105.54     12.83 o 
  -4   9   3     9839.17     9980.72    107.33 o 
  -3   9   3      370.96      410.68     27.68 o 
  -2   9   3      343.16      395.87     19.87 o 
  -1   9   3      858.89      843.06     22.51 o 
   0   9   3    15736.96    15900.33    159.33 o 
   1   9   3     1842.60     1908.68     48.15 o 
   2   9   3      368.61      432.54     18.90 o 
   3   9   3      347.29      340.61     18.74 o 
   4   9   3      720.63      737.19     38.25 o 
   5   9   3      819.30      826.77     29.29 o 
   6   9   3      213.92      198.58     18.59 o 
   7   9   3      112.49      127.86     16.51 o 
   8   9   3       52.22       49.34     20.55 o 
   9   9   3      873.87      780.15     47.15 o 
  10   9   3     1075.64     1053.13     59.56 o 
  11   9   3      216.56      173.95     35.43 o 
  12   9   3      148.61      191.72     35.92 o 
  13   9   3      775.29      804.78     53.14 o 
  14   9   3      614.47      514.73    123.44 o 
  15   9   3       27.00       34.44     89.48 o 
 -15  10   3       34.88       24.31     85.09 o 
 -14  10   3       58.86       28.51     44.15 o 
 -13  10   3        6.49        0.34     29.03 o 
 -12  10   3     1880.49     2000.49     81.12 o 
 -11  10   3      471.27      471.50     62.09 o 
 -10  10   3      176.25      177.94     31.95 o 
  -9  10   3     5181.89     5049.75    108.11 o 
  -8  10   3     2276.18     2234.29     70.81 o 
  -7  10   3     3837.20     3608.47     70.54 o 
  -6  10   3     5393.20     4969.17     78.36 o 
  -5  10   3     6664.79     6349.10    122.82 o 
  -4  10   3       26.96       45.78     10.61 o 
  -3  10   3      936.01      969.23     25.17 o 
  -2  10   3      604.78      654.00     22.70 o 
  -1  10   3     9184.74     8880.97     97.03 o 
   0  10   3     1280.20     1314.93     30.02 o 
   1  10   3      198.28      219.42     16.36 o 
   2  10   3      527.06      499.00     22.18 o 
   3  10   3      349.55      240.29     19.56 o 
   4  10   3      284.28      244.08     19.52 o 
   5  10   3     1657.08     1532.56     46.99 o 
   6  10   3     4017.41     3873.78     77.81 o 
   7  10   3      162.26      162.50     21.56 o 
   8  10   3      490.92      463.89     39.54 o 
   9  10   3      472.31      459.86     40.49 o 
  10  10   3     2424.97     2683.90     99.67 o 
  11  10   3      480.32      398.32     41.26 o 
  12  10   3     1121.95     1204.98     70.78 o 
  13  10   3       90.19      120.91     33.85 o 
  14  10   3        8.04      -42.59     42.59 o 
 -15  11   3        0.17      -52.34     82.39 o 
 -14  11   3     2440.57     2618.35    134.34 o 
 -13  11   3      127.94      135.96     37.06 o 
 -12  11   3      523.63      492.74     50.01 o 
 -11  11   3      774.37      934.78     58.95 o 
 -10  11   3      790.80      727.76     51.62 o 
  -9  11   3      651.56      613.58     41.96 o 
  -8  11   3     1415.29     1430.45     55.52 o 
  -7  11   3     3184.69     3017.29     65.72 o 
  -6  11   3     1838.74     1768.98     47.95 o 
  -5  11   3     1068.26     1051.17     37.21 o 
  -4  11   3        5.62        3.58     11.40 o 
  -3  11   3     2805.89     2757.80     47.67 o 
  -2  11   3        1.28       15.50     11.07 o 
  -1  11   3      813.25      883.23     30.61 o 
   0  11   3      903.46      902.22     27.66 o 
   1  11   3     1173.71     1136.53     32.84 o 
   2  11   3     2898.71     2944.48     51.56 o 
   3  11   3       33.52        4.61     11.17 o 
   4  11   3      248.80      222.42     20.20 o 
   5  11   3     2768.46     2771.84     64.86 o 
   6  11   3      727.34      754.47     36.81 o 
   7  11   3        0.02        6.93     19.16 o 
   8  11   3       73.93       65.08     23.20 o 
   9  11   3      912.06      879.12     53.64 o 
  10  11   3        9.96       40.13     28.85 o 
  11  11   3      205.54      186.96     40.90 o 
  12  11   3      328.20      331.22     42.34 o 
  13  11   3      852.26      885.45     81.07 o 
  14  11   3       17.89       40.38     47.65 o 
 -15  12   3       13.35      -13.66     47.69 o 
 -14  12   3        5.51      -15.50     47.72 o 
 -13  12   3        2.84        9.34     39.21 o 
 -12  12   3      592.47      509.75     55.92 o 
 -11  12   3      158.23      168.78     35.63 o 
 -10  12   3        8.24      -23.12     23.12 o 
  -9  12   3      404.52      418.18     38.46 o 
  -8  12   3      241.57      209.68     36.45 o 
  -7  12   3      460.11      427.42     32.44 o 
  -6  12   3     3128.30     3171.21     72.88 o 
  -5  12   3      108.93       94.04     18.10 o 
  -4  12   3      142.68      124.57     25.00 o 
  -3  12   3      474.23      484.54     33.65 o 
  -2  12   3     5592.07     5499.14     89.36 o 
  -1  12   3      747.74      798.87     36.44 o 
   0  12   3     1039.37     1010.35     33.08 o 
   1  12   3     3122.97     3048.30     53.94 o 
   2  12   3     4978.42     4987.33     84.31 o 
   3  12   3      428.44      462.42     27.44 o 
   4  12   3     2627.91     2456.48     54.22 o 
   5  12   3      320.93      349.63     26.95 o 
   6  12   3     4543.48     4603.03    101.39 o 
   7  12   3       35.81       25.41     20.76 o 
   8  12   3       29.77       37.10     23.64 o 
   9  12   3      620.42      521.31     46.11 o 
  10  12   3      561.58      541.64     78.39 o 
  11  12   3        4.78       18.17     27.77 o 
  12  12   3      344.83      310.08     51.26 o 
  13  12   3       49.23       32.92     35.09 o 
  14  12   3        0.12       36.31     43.92 o 
 -14  13   3        2.73       25.42     49.61 o 
 -13  13   3     1591.28     1621.29     83.38 o 
 -12  13   3      213.60      180.21     42.31 o 
 -11  13   3      465.06      490.29     49.89 o 
 -10  13   3       12.11       15.83     27.74 o 
  -9  13   3     3259.13     3317.96    138.12 o 
  -8  13   3      358.48      322.39     34.24 o 
  -7  13   3      128.25       98.90     29.00 o 
  -6  13   3      372.08      338.55     43.35 o 
  -5  13   3      690.09      710.26     37.09 o 
  -4  13   3     2809.71     2600.82     69.42 o 
  -3  13   3      281.49      228.84     27.36 o 
  -2  13   3     3153.31     3116.15    106.79 o 
  -1  13   3      173.20      165.50     20.81 o 
   0  13   3     3791.01     3826.63     68.00 o 
   1  13   3      184.69      172.30     18.60 o 
   2  13   3       25.38       18.30     13.31 o 
   3  13   3      946.65      880.56     60.10 o 
   4  13   3     4410.44     4464.56     79.13 o 
   5  13   3      116.91       66.11     21.36 o 
   6  13   3        1.45        5.85     18.70 o 
   7  13   3      397.76      363.99     33.43 o 
   8  13   3      316.38      366.33     47.70 o 
   9  13   3      351.51      301.09     42.01 o 
  10  13   3       58.74       52.22     38.01 o 
  11  13   3       45.86       27.09     30.65 o 
  12  13   3       32.94       30.76     32.57 o 
  13  13   3      115.86      153.86     50.00 o 
 -14  14   3       30.48       -3.31     45.69 o 
 -13  14   3        8.58      -11.05     36.88 o 
 -12  14   3      538.58      649.38     60.70 o 
 -11  14   3      112.12      115.72     35.32 o 
 -10  14   3       16.80       27.71     30.52 o 
  -9  14   3      465.23      387.24     50.81 o 
  -8  14   3      431.71      369.93     46.01 o 
  -7  14   3       94.41       52.74     31.58 o 
  -6  14   3      243.62      248.23     36.56 o 
  -5  14   3     3716.26     3699.88     81.88 o 
  -4  14   3       26.08       39.17     21.76 o 
  -3  14   3     9224.19     9541.78    178.11 o 
  -2  14   3     2058.86     2283.60     68.38 o 
  -1  14   3       72.66       47.99     18.93 o 
   0  14   3       16.97       10.56     17.71 o 
   1  14   3     4582.13     4695.63    103.13 o 
   2  14   3     1262.82     1333.28     44.41 o 
   3  14   3     6164.47     5909.26    100.72 o 
   4  14   3      772.11      762.73     59.12 o 
   5  14   3     2024.26     1918.24     60.48 o 
   6  14   3        4.19       -0.96     19.10 o 
   7  14   3     1878.40     1891.28     64.20 o 
   8  14   3      588.38      552.75     42.48 o 
   9  14   3      130.47      133.26     31.49 o 
  10  14   3       16.68       24.91     46.49 o 
  11  14   3      936.84      982.62     81.82 o 
  12  14   3      296.18      266.28     47.55 o 
  13  14   3      194.35      144.22     62.54 o 
 -13  15   3      399.40      327.61     57.72 o 
 -12  15   3        8.48       21.78     37.55 o 
 -11  15   3       10.56       12.37     34.01 o 
 -10  15   3      365.20      333.71     46.16 o 
  -9  15   3     1826.90     1913.53     92.26 o 
  -8  15   3       40.13       24.05     29.51 o 
  -7  15   3     2595.03     2483.66    116.18 o 
  -6  15   3       79.61       49.23     28.16 o 
  -5  15   3     1962.02     2081.01     76.66 o 
  -4  15   3       82.46      102.15     37.86 o 
  -3  15   3     3313.35     3574.70     98.70 o 
  -2  15   3      354.98      298.42     39.01 o 
  -1  15   3     1111.07     1175.71     51.61 o 
   0  15   3      419.30      481.46     36.91 o 
   1  15   3      757.07      791.24     61.43 o 
   2  15   3      356.89      291.47     28.70 o 
   3  15   3     1659.02     1458.60     62.44 o 
   4  15   3       38.49       31.78     21.86 o 
   5  15   3      126.74       91.43     24.71 o 
   6  15   3      345.29      335.96     34.83 o 
   7  15   3     1188.52     1135.38     54.23 o 
   8  15   3      168.73      185.87     31.25 o 
   9  15   3      123.87      114.84     32.34 o 
  10  15   3      192.82      206.45     43.56 o 
  11  15   3      112.33       80.59     37.58 o 
  12  15   3       18.56       51.69     40.70 o 
 -13  16   3       94.23       83.75     54.50 o 
 -12  16   3      288.36      246.80     85.46 o 
 -11  16   3        4.04       64.54     38.09 o 
 -10  16   3      351.60      324.76     47.37 o 
  -9  16   3       35.32       42.66     37.52 o 
  -8  16   3      441.25      395.07     46.79 o 
  -7  16   3      536.19      512.82     56.81 o 
  -6  16   3      259.56      227.09     40.55 o 
  -5  16   3     1785.03     1883.31    108.78 o 
  -4  16   3      536.41      653.05     82.24 o 
  -3  16   3     1127.60     1218.11     77.73 o 
  -2  16   3       73.32       81.51     23.43 o 
  -1  16   3       12.34       38.33     26.24 o 
   0  16   3      148.07      179.27     38.22 o 
   1  16   3      881.88      812.15     59.98 o 
   2  16   3      260.26      243.05     31.18 o 
   3  16   3     1355.70     1296.57     54.70 o 
   4  16   3      111.78      104.08     28.29 o 
   5  16   3        1.74       -4.09     23.66 o 
   6  16   3      311.26      352.75     37.30 o 
   7  16   3      185.26      166.00     31.11 o 
   8  16   3     1578.04     1696.22     72.37 o 
   9  16   3        9.80       13.43     31.04 o 
  10  16   3      161.14      150.58     41.59 o 
  11  16   3      625.88      757.35     71.82 o 
  12  16   3      443.10      450.75     62.13 o 
 -12  17   3      310.96      243.18     67.27 o 
 -11  17   3       20.19      -51.19     51.19 o 
 -10  17   3       54.18       72.94     43.97 o 
  -9  17   3     1290.38     1365.61    142.57 o 
  -8  17   3     2262.43     2585.81    128.73 o 
  -7  17   3      358.38      469.96     70.22 o 
  -6  17   3       61.21       26.99     38.72 o 
  -5  17   3      127.02       51.70     37.98 o 
  -4  17   3     2487.62     2526.92     99.81 o 
  -3  17   3      330.72      259.81     45.05 o 
  -2  17   3      391.90      456.34     51.30 o 
  -1  17   3     1913.04     2193.43     92.41 o 
   0  17   3     1818.85     1772.16     84.64 o 
   1  17   3        2.88        9.21     32.41 o 
   2  17   3       68.79        1.94     32.03 o 
   3  17   3      249.54      213.79     37.70 o 
   4  17   3      107.92       59.05     30.70 o 
   5  17   3       34.78       32.62     28.51 o 
   6  17   3      124.60      171.03     33.71 o 
   7  17   3       81.53       51.17     29.02 o 
   8  17   3        2.12       -9.54     28.65 o 
   9  17   3       75.96       88.04     35.34 o 
  10  17   3       73.40       86.51     42.31 o 
  11  17   3      105.58       63.32     50.84 o 
 -11  18   3      147.34      188.58    228.08 o 
 -10  18   3       15.34      -21.77     51.40 o 
  -9  18   3       50.37       12.60     98.85 o 
  -8  18   3      700.60      825.69     88.42 o 
  -7  18   3      156.05      194.29     77.16 o 
  -6  18   3      809.71      720.27     86.25 o 
  -5  18   3        9.57      -43.76     43.76 o 
  -4  18   3      109.91       55.89     38.34 o 
  -3  18   3     2353.76     2327.73    156.37 o 
  -2  18   3      467.03      416.00     65.89 o 
  -1  18   3        3.85      -33.80     33.80 o 
   0  18   3      133.73      130.95     43.58 o 
   1  18   3     2614.08     2666.12    129.66 o 
   2  18   3     1255.47     1353.75     81.06 o 
   3  18   3      922.91      960.79     83.66 o 
   4  18   3       95.72      187.93     55.84 o 
   5  18   3     1142.99     1136.21     67.00 o 
   6  18   3      686.66      642.65     58.29 o 
   7  18   3      210.54      225.41     40.79 o 
   8  18   3        2.43      -27.32     32.42 o 
   9  18   3        9.68       51.36     40.83 o 
  10  18   3     1055.41     1012.51    169.33 o 
 -10  19   3      208.67      328.77     87.62 o 
  -9  19   3        8.76      -89.81     89.81 o 
  -8  19   3      165.70      183.30    123.33 o 
  -7  19   3        0.24       -1.90     65.83 o 
  -6  19   3      210.03      109.37    114.53 o 
  -5  19   3       10.59       -8.09     50.65 o 
  -4  19   3      100.29       97.02     56.80 o 
  -3  19   3        0.72       18.02     47.00 o 
  -2  19   3        0.76       48.47     48.71 o 
  -1  19   3       57.71       83.08     43.75 o 
   0  19   3        8.70      -17.19     38.92 o 
   1  19   3      109.10       88.94     44.54 o 
   2  19   3      259.68      269.84     53.81 o 
   3  19   3        2.27       16.94     46.50 o 
   4  19   3        0.69      -18.28     44.96 o 
   5  19   3        7.76       10.57     53.58 o 
   6  19   3      526.92      561.93     92.30 o 
   7  19   3       69.93       69.94     40.45 o 
   8  19   3       12.40       10.18     45.57 o 
   9  19   3        0.79       24.98     42.44 o 
  -9  20   3        9.14       71.24    112.44 o 
  -8  20   3      308.56      329.71    126.11 o 
  -7  20   3      769.55      903.92    206.72 o 
  -6  20   3      176.36      206.73     89.35 o 
  -5  20   3      696.80      632.46     85.94 o 
  -4  20   3      508.83      563.59     79.74 o 
  -3  20   3      230.47      195.09     62.91 o 
  -2  20   3      491.04      497.23     81.43 o 
  -1  20   3     1115.13     1164.10    118.09 o 
   0  20   3     1565.18     1855.92    100.27 o 
   1  20   3      798.49      853.79     91.96 o 
   2  20   3     1360.20     1717.09    113.36 o 
   3  20   3       48.42      -18.81     52.00 o 
   4  20   3      182.17      169.06     67.71 o 
   5  20   3      260.36      185.12     62.58 o 
   6  20   3     2161.57     2540.79    252.90 o 
   7  20   3       12.30       99.10    104.50 o 
   8  20   3       30.42        9.45     61.19 o 
  -8  21   3      314.24      107.88    121.38 o 
  -7  21   3      333.65      510.02    152.79 o 
  -6  21   3       61.51       77.49    106.70 o 
  -5  21   3      198.99      203.49     90.16 o 
  -4  21   3      351.08      248.10    104.25 o 
  -3  21   3      149.02      145.61     64.96 o 
  -2  21   3      143.05      189.34     65.92 o 
  -1  21   3      279.29      261.00     71.67 o 
   0  21   3      493.05      578.10     70.64 o 
   1  21   3      186.57       94.66     53.10 o 
   2  21   3      149.13      113.95     76.31 o 
   3  21   3        0.46      -62.46     91.16 o 
   4  21   3        9.68      -69.56     95.22 o 
   5  21   3     1697.39     1596.40    209.51 o 
   6  21   3       45.61      -26.84     98.42 o 
   7  21   3       77.78        0.17    108.38 o 
  -7  22   3      255.70      203.43    127.63 o 
  -6  22   3        7.04       12.49    116.15 o 
  -5  22   3        9.82       16.04    106.02 o 
  -4  22   3        2.50      -75.13    102.64 o 
  -3  22   3      476.17      749.75    163.76 o 
  -2  22   3      160.82       11.48    110.24 o 
  -1  22   3       75.10       51.15    101.97 o 
   0  22   3       15.08      -27.18     96.74 o 
   1  22   3       77.80      275.52    123.75 o 
   2  22   3      288.93      258.98    124.09 o 
   3  22   3      147.82      132.53    122.40 o 
   4  22   3      269.04      316.21    136.24 o 
   5  22   3      199.89      283.29    137.76 o 
   6  22   3        0.22      106.70    123.75 o 
  -5  23   3      141.98       95.55    123.92 o 
  -4  23   3       68.16      110.41    121.89 o 
  -3  23   3      457.35      469.33    154.98 o 
  -2  23   3      137.16      180.13    128.14 o 
  -1  23   3      146.21       75.13    111.76 o 
   0  23   3      182.45      134.05    124.25 o 
   1  23   3      738.22      525.89    150.42 o 
   2  23   3       60.75      114.63    116.32 o 
   3  23   3      275.60      412.60    141.31 o 
 -16   0   4       93.39      259.48    110.07 o 
 -14   0   4       73.79      103.83     77.49 o 
 -12   0   4       62.15      104.00     67.70 o 
 -10   0   4     1213.63     1505.40    137.76 o 
  -8   0   4      665.51      735.05     36.54 o 
  -6   0   4     5597.02     5300.26     85.98 o 
  -4   0   4     4967.93     5051.84     87.61 o 
  -2   0   4      508.78      659.91     22.72 o 
   0   0   4     1063.21      991.97     27.13 o 
   2   0   4    21049.46    22267.39    390.18 o 
   4   0   4     2015.36     1700.21     73.50 o 
   6   0   4     8154.20     7936.30    313.32 o 
   8   0   4      256.07      225.77     27.60 o 
  10   0   4     2525.32     2726.50    183.51 o 
  12   0   4      105.22       89.88     62.89 o 
  14   0   4        5.75       30.48     54.19 o 
 -17   1   4       32.30       70.57     70.02 o 
 -16   1   4       31.12       -2.64     46.29 o 
 -15   1   4        0.89       29.54     55.33 o 
 -14   1   4     1392.23     1523.32    127.11 o 
 -13   1   4      506.11      509.57     80.57 o 
 -12   1   4       24.16        9.43     42.80 o 
 -11   1   4     3026.50     2764.93    135.82 o 
 -10   1   4      662.57      587.59     49.95 o 
  -9   1   4      541.14      511.06     31.06 o 
  -8   1   4      895.94      912.97     35.74 o 
  -7   1   4    11857.43    12436.70    122.53 o 
  -6   1   4    10073.11    10370.89    103.30 o 
  -5   1   4     3537.34     3354.53     48.68 o 
  -4   1   4     2866.52     3079.33     37.69 o 
  -3   1   4      118.27       54.75      5.51 o 
  -2   1   4     2106.73     2432.01     33.23 o 
  -1   1   4    20813.00    21855.74    236.54 o 
   0   1   4    14123.45    15247.54    143.61 o 
   1   1   4     2103.89     2291.66     27.43 o 
   2   1   4     4671.90     4862.39     53.99 o 
   3   1   4     1700.95     1771.21     27.26 o 
   4   1   4    17443.42    17732.45    231.65 o 
   5   1   4     1929.91     1888.61     44.96 o 
   6   1   4    21784.15    22227.90    318.26 o 
   7   1   4     1521.09     1575.78     43.28 o 
   8   1   4       18.22       11.37     12.00 o 
   9   1   4     2307.25     2511.60     59.15 o 
  10   1   4     9411.03     9527.10    196.60 o 
  11   1   4     2265.79     2353.33     71.11 o 
  12   1   4     1658.97     1569.03     63.21 o 
  13   1   4      801.73      948.74     64.32 o 
  14   1   4     1149.69     1299.87     87.82 o 
  15   1   4      610.19      625.72     88.11 o 
  16   1   4       24.95      -13.51     88.63 o 
 -17   2   4        0.27       78.00     66.02 o 
 -16   2   4      445.45      559.75    158.59 o 
 -15   2   4       46.17       27.20     43.49 o 
 -14   2   4      860.18     1071.06    162.24 o 
 -13   2   4      290.35      291.77     66.25 o 
 -12   2   4      637.04      532.03     74.72 o 
 -11   2   4      101.53       11.94     55.88 o 
 -10   2   4     2647.98     2601.96     79.36 o 
  -9   2   4     2007.45     2138.33     68.73 o 
  -8   2   4     2178.64     2202.99     44.79 o 
  -7   2   4      659.01      781.32     18.69 o 
  -6   2   4       67.32      109.46      8.40 o 
  -5   2   4     4964.15     5525.00     62.33 o 
  -4   2   4     4184.38     4333.83     46.39 o 
  -3   2   4     5146.87     5559.15     63.92 o 
  -2   2   4      170.42      133.89      7.66 o 
  -1   2   4      479.47      543.23     12.84 o 
   0   2   4       67.58       71.21      6.46 o 
   1   2   4     3102.01     3135.81     35.77 o 
   2   2   4    19565.80    20326.26    179.41 o 
   3   2   4    10125.61    10707.23    116.82 o 
   4   2   4        6.75        8.93      6.14 o 
   5   2   4      443.59      449.98     20.35 o 
   6   2   4     1421.59     1497.10     35.03 o 
   7   2   4     2926.10     3048.00     51.83 o 
   8   2   4      621.77      636.49     27.74 o 
   9   2   4       11.39       18.95     14.18 o 
  10   2   4      702.82      796.84     48.48 o 
  11   2   4        9.38       14.61     17.30 o 
  12   2   4      464.34      429.15     48.44 o 
  13   2   4       74.41       34.41     26.45 o 
  14   2   4      565.61      502.18    101.29 o 
  15   2   4        2.15        2.31     50.66 o 
  16   2   4      416.29      551.55    142.82 o 
 -17   3   4       26.80       26.56     66.73 o 
 -16   3   4      458.44      423.19     78.29 o 
 -15   3   4      255.62      320.08     76.04 o 
 -14   3   4      150.39      155.95     51.93 o 
 -13   3   4      521.49      624.10     72.96 o 
 -12   3   4       45.07       23.99     33.53 o 
 -11   3   4      346.05      391.79     87.03 o 
 -10   3   4       60.14       54.83     19.83 o 
  -9   3   4     2650.85     2673.14     63.32 o 
  -8   3   4      143.22      118.91     23.18 o 
  -7   3   4     1703.73     1640.46     27.94 o 
  -6   3   4      555.43      565.40     14.37 o 
  -5   3   4     9145.87     9081.67     81.20 o 
  -4   3   4     1304.96     1187.46     22.54 o 
  -3   3   4    27623.07    29006.84    266.25 o 
  -2   3   4     4168.33     4120.31     44.94 o 
  -1   3   4     2798.56     2856.49     41.35 o 
   0   3   4     3183.33     3445.02     42.00 o 
   1   3   4    14145.93    14136.91    142.09 o 
   2   3   4      658.40      691.24     16.96 o 
   3   3   4      459.65      382.71     13.25 o 
   4   3   4    20463.44    20533.43    214.89 o 
   5   3   4     9912.81    10130.46    129.02 o 
   6   3   4     2319.24     2470.03     43.56 o 
   7   3   4      398.84      404.21     14.88 o 
   8   3   4        3.60        0.44      8.08 o 
   9   3   4     2837.65     2892.23     58.10 o 
  10   3   4       86.66       81.01     18.21 o 
  11   3   4        5.25        0.74     15.57 o 
  12   3   4      163.43      176.10     51.45 o 
  13   3   4      258.14      204.17     54.78 o 
  14   3   4        0.03       43.54     34.04 o 
  15   3   4      467.99      386.69     87.16 o 
 -17   4   4        1.20       84.15     71.30 o 
 -16   4   4       69.93      111.04     57.29 o 
 -15   4   4     4285.52     4786.37    186.74 o 
 -14   4   4       10.20      -26.31     37.04 o 
 -13   4   4      146.00      120.82     46.61 o 
 -12   4   4     1058.82     1033.64     81.10 o 
 -11   4   4     1677.73     1716.84    125.37 o 
 -10   4   4        0.20       -5.91     15.86 o 
  -9   4   4      336.31      340.14     25.05 o 
  -8   4   4     1311.54     1283.33     38.73 o 
  -7   4   4     2123.56     2117.45     35.80 o 
  -6   4   4      399.92      539.91     16.64 o 
  -5   4   4      223.72      280.64     10.28 o 
  -4   4   4      642.59      696.08     16.29 o 
  -3   4   4      492.79      503.74     14.25 o 
  -2   4   4     4221.94     4570.73     54.51 o 
  -1   4   4       86.09      153.53      9.45 o 
   0   4   4     2314.11     2514.44     36.32 o 
   1   4   4     3731.61     3806.39     45.87 o 
   2   4   4     1417.89     1404.41     23.03 o 
   3   4   4     2020.69     2131.20     29.01 o 
   4   4   4     5634.21     6148.12     73.50 o 
   5   4   4     4184.71     4220.57     58.23 o 
   6   4   4      194.84      215.25     14.66 o 
   7   4   4       79.67       25.00     10.66 o 
   8   4   4      248.45      240.80     16.78 o 
   9   4   4     1405.06     1320.11     39.42 o 
  10   4   4      547.09      530.59     36.06 o 
  11   4   4      144.69      171.36     27.31 o 
  12   4   4       81.85       70.65     30.00 o 
  13   4   4       63.74       64.28     32.22 o 
  14   4   4       20.23       25.13     32.22 o 
  15   4   4     1211.45     1287.63    200.82 o 
 -17   5   4      126.34      117.67    106.19 o 
 -16   5   4       15.23       79.43     62.08 o 
 -15   5   4       51.08       44.41     47.33 o 
 -14   5   4       72.06       56.02     43.10 o 
 -13   5   4       93.48       34.99     39.41 o 
 -12   5   4      522.65      512.32     63.58 o 
 -11   5   4     2627.53     2439.31     89.89 o 
 -10   5   4      678.85      634.64     51.16 o 
  -9   5   4     2877.44     2613.22     56.69 o 
  -8   5   4     5001.25     4928.97     74.27 o 
  -7   5   4      352.57      356.37     15.00 o 
  -6   5   4     6107.19     5980.46     64.26 o 
  -5   5   4    14244.70    14284.62    126.96 o 
  -4   5   4    24759.33    25168.97    227.44 o 
  -3   5   4    12539.01    13135.15    131.62 o 
  -2   5   4    13641.15    13659.66    127.74 o 
  -1   5   4    14472.49    14174.81    139.34 o 
   0   5   4     2268.84     2471.73     33.96 o 
   1   5   4    11309.73    11322.46    101.68 o 
   2   5   4       99.54       76.05      6.56 o 
   3   5   4      917.10     1078.12     19.40 o 
   4   5   4     2935.71     2987.61     37.35 o 
   5   5   4    20790.75    21290.87    194.88 o 
   6   5   4     1666.59     1688.76     29.15 o 
   7   5   4      151.14      168.28     14.62 o 
   8   5   4     2382.04     2331.01     55.96 o 
   9   5   4     2126.35     2187.41     65.63 o 
  10   5   4     1187.21     1203.07     43.72 o 
  11   5   4      551.41      510.79     40.96 o 
  12   5   4      353.94      319.85     35.81 o 
  13   5   4     1117.66     1073.93     70.30 o 
  14   5   4       38.36      -30.91     59.33 o 
  15   5   4     1596.26     1981.11    196.76 o 
 -16   6   4      182.18      195.67    113.79 o 
 -15   6   4      328.99      305.71     77.20 o 
 -14   6   4      308.26      276.72     58.53 o 
 -13   6   4      580.90      508.75     70.45 o 
 -12   6   4     1036.33     1026.71     98.52 o 
 -11   6   4      692.66      665.43     42.55 o 
 -10   6   4      232.76      225.33     25.43 o 
  -9   6   4     1646.81     1621.33     45.16 o 
  -8   6   4     1669.47     1649.20     40.04 o 
  -7   6   4     1023.89      996.07     28.26 o 
  -6   6   4     1559.75     1624.34     29.02 o 
  -5   6   4      265.28      264.46     13.18 o 
  -4   6   4     2581.00     2925.58     43.74 o 
  -3   6   4      159.55      161.15     10.46 o 
  -2   6   4     6627.75     6800.36     68.08 o 
  -1   6   4      841.03     1015.53     21.75 o 
   0   6   4      126.52      141.65      9.41 o 
   1   6   4     7903.87     7894.35     79.92 o 
   2   6   4     2342.93     2257.67     31.75 o 
   3   6   4       26.34       17.44      6.22 o 
   4   6   4     8067.03     8148.72     76.51 o 
   5   6   4     3406.56     3263.04     38.33 o 
   6   6   4     1560.03     1534.85     29.80 o 
   7   6   4     3383.31     3480.58     52.75 o 
   8   6   4     3827.75     3841.40     66.91 o 
   9   6   4      686.95      712.13     32.24 o 
  10   6   4        0.20       13.48     16.01 o 
  11   6   4      242.70      280.57     28.75 o 
  12   6   4      598.33      671.73     51.79 o 
  13   6   4        5.62      -19.50     31.89 o 
  14   6   4      204.69      235.76     48.47 o 
  15   6   4       71.08       92.10     49.77 o 
 -16   7   4      277.99       95.22     99.77 o 
 -15   7   4       12.49       67.83     68.96 o 
 -14   7   4      639.58      551.35     95.38 o 
 -13   7   4        6.07       28.57     40.21 o 
 -12   7   4       24.84       39.63     30.16 o 
 -11   7   4     4325.89     4321.11    112.56 o 
 -10   7   4     2916.56     2962.15     71.43 o 
  -9   7   4     1366.15     1377.47     42.93 o 
  -8   7   4      244.01      213.38     19.19 o 
  -7   7   4     1769.94     1703.84     53.92 o 
  -6   7   4     6358.06     6009.45     65.62 o 
  -5   7   4     6120.88     5876.99     67.49 o 
  -4   7   4     4209.55     4144.88     51.68 o 
  -3   7   4      342.69      402.52     15.73 o 
  -2   7   4      391.53      327.25     14.31 o 
  -1   7   4     2966.76     3085.96     46.16 o 
   0   7   4     3776.34     4045.60     49.45 o 
   1   7   4       14.95        8.58      5.51 o 
   2   7   4      832.75      748.96     19.97 o 
   3   7   4     3254.22     3311.04     42.91 o 
   4   7   4     4503.34     4489.02     52.84 o 
   5   7   4      633.35      600.03     17.85 o 
   6   7   4     4711.16     4833.35     57.07 o 
   7   7   4       31.48       38.40     13.31 o 
   8   7   4      160.60      135.23     17.12 o 
   9   7   4      803.01      896.71     34.10 o 
  10   7   4     3713.41     3873.08     87.46 o 
  11   7   4     1275.37     1366.61     74.15 o 
  12   7   4       50.27      117.69     33.64 o 
  13   7   4      434.30      416.71     84.97 o 
  14   7   4     1893.87     2163.32    108.13 o 
  15   7   4      945.23     1058.19    179.97 o 
 -16   8   4        2.04      -64.32     78.00 o 
 -15   8   4      666.28      812.80    117.99 o 
 -14   8   4      156.29      251.07     77.46 o 
 -13   8   4      553.20      566.71     66.67 o 
 -12   8   4       68.56       95.24     30.81 o 
 -11   8   4        3.01       13.50     18.57 o 
 -10   8   4      646.59      656.65     38.13 o 
  -9   8   4     1409.83     1429.27     48.91 o 
  -8   8   4     1116.35     1064.21     35.38 o 
  -7   8   4     4645.65     4690.57     70.37 o 
  -6   8   4     3486.62     3575.33     56.80 o 
  -5   8   4     2563.91     2469.01     39.64 o 
  -4   8   4     1642.62     1643.34     33.76 o 
  -3   8   4    13972.83    14243.47    134.55 o 
  -2   8   4    13389.75    13725.94    129.79 o 
  -1   8   4     8009.03     8119.67    109.17 o 
   0   8   4     2284.01     2341.45     37.25 o 
   1   8   4     6381.65     6308.11     70.13 o 
   2   8   4    10049.64     9821.08     99.35 o 
   3   8   4     6796.19     6442.27     70.29 o 
   4   8   4     1180.90     1426.11     29.85 o 
   5   8   4     5175.45     5065.18     64.63 o 
   6   8   4     3372.39     3480.21     50.05 o 
   7   8   4     2648.49     2652.31     72.97 o 
   8   8   4      395.63      371.70     22.54 o 
   9   8   4      183.87      153.70     26.28 o 
  10   8   4      119.34       83.84     23.96 o 
  11   8   4      327.85      293.03     33.86 o 
  12   8   4        1.17      -20.96     22.46 o 
  13   8   4      967.84     1094.23     70.70 o 
  14   8   4      117.99       70.43     43.49 o 
  15   8   4      241.07      258.13    117.84 o 
 -16   9   4        0.27      -41.36     76.81 o 
 -15   9   4       25.84      229.60    110.75 o 
 -14   9   4      463.05      433.62    129.07 o 
 -13   9   4     1517.11     1601.10    102.75 o 
 -12   9   4      525.19      566.22     56.53 o 
 -11   9   4      782.79      803.83     84.65 o 
 -10   9   4      887.60      895.45     43.87 o 
  -9   9   4      518.04      460.44     32.73 o 
  -8   9   4     4765.26     4560.72     77.33 o 
  -7   9   4       28.87       16.14     12.65 o 
  -6   9   4      349.14      288.29     24.07 o 
  -5   9   4      589.46      481.39     21.62 o 
  -4   9   4     5141.96     5184.07     70.13 o 
  -3   9   4     3112.85     3143.35     45.04 o 
  -2   9   4       22.50       20.84      8.48 o 
  -1   9   4       13.94       26.18      8.67 o 
   0   9   4     1580.14     1695.46     37.70 o 
   1   9   4      494.38      495.92     20.82 o 
   2   9   4      453.63      399.60     17.24 o 
   3   9   4      954.01      807.58     23.98 o 
   4   9   4     2687.20     2687.57     44.71 o 
   5   9   4     4546.09     4417.30     64.18 o 
   6   9   4      530.59      617.48     26.81 o 
   7   9   4     3910.48     3962.19     70.21 o 
   8   9   4     1115.60     1046.40     45.37 o 
   9   9   4      183.73      173.60     28.41 o 
  10   9   4      371.59      331.64     35.35 o 
  11   9   4      210.18      211.96     31.55 o 
  12   9   4        1.28       27.83     24.88 o 
  13   9   4      229.93      189.51     43.27 o 
  14   9   4       80.66       47.59     49.49 o 
 -15  10   4       41.25      -73.94     80.53 o 
 -14  10   4      266.20      301.46     66.43 o 
 -13  10   4      324.95      260.59     57.28 o 
 -12  10   4      532.92      468.93     46.50 o 
 -11  10   4      995.02      989.99    109.23 o 
 -10  10   4      376.57      390.75     36.63 o 
  -9  10   4      342.85      324.05     35.56 o 
  -8  10   4       64.85       64.75     17.88 o 
  -7  10   4     7446.78     6996.25    101.38 o 
  -6  10   4      511.72      464.14     25.68 o 
  -5  10   4     3471.81     3573.31     66.52 o 
  -4  10   4     1472.58     1412.54     33.88 o 
  -3  10   4     6504.13     6418.28     77.33 o 
  -2  10   4     1311.33     1240.80     38.24 o 
  -1  10   4    10208.13    10112.22    114.00 o 
   0  10   4      211.01      224.92     17.80 o 
   1  10   4      326.06      333.29     20.33 o 
   2  10   4     5401.35     5171.80     98.75 o 
   3  10   4     3524.37     3567.02     62.63 o 
   4  10   4      493.36      509.51     23.63 o 
   5  10   4      887.83      750.35     36.30 o 
   6  10   4      767.31      741.11     29.04 o 
   7  10   4      395.47      319.82     30.88 o 
   8  10   4        3.44       -2.82     18.32 o 
   9  10   4      224.93      198.72     31.13 o 
  10  10   4       76.38       68.73     31.01 o 
  11  10   4      388.58      348.63     54.38 o 
  12  10   4      668.64      785.60     53.05 o 
  13  10   4       98.56      107.10     35.01 o 
  14  10   4      223.29      167.47    102.48 o 
 -15  11   4        0.12      -18.23     87.11 o 
 -14  11   4       58.46      101.55     46.46 o 
 -13  11   4      644.68      694.41     67.90 o 
 -12  11   4       19.86       49.93     29.90 o 
 -11  11   4     2546.88     2427.43     87.11 o 
 -10  11   4        0.14        0.82     22.02 o 
  -9  11   4      146.47      102.37     25.40 o 
  -8  11   4        4.89      -15.96     15.96 o 
  -7  11   4     7841.60     7532.68    116.23 o 
  -6  11   4     1490.76     1393.95     45.37 o 
  -5  11   4      408.47      412.39     26.13 o 
  -4  11   4      197.87      197.13     17.94 o 
  -3  11   4     8009.43     7555.00     88.95 o 
  -2  11   4      705.09      693.30     26.97 o 
  -1  11   4      712.99      827.53     34.03 o 
   0  11   4     5632.96     5336.47     86.00 o 
   1  11   4     6558.13     6403.88    105.78 o 
   2  11   4       12.26       -0.38     12.45 o 
   3  11   4     1715.70     1634.85     42.20 o 
   4  11   4     2175.25     2285.67     50.97 o 
   5  11   4      963.19      980.01     33.41 o 
   6  11   4      559.38      571.26     38.68 o 
   7  11   4      204.35      253.82     39.95 o 
   8  11   4      437.64      438.35     37.79 o 
   9  11   4      115.75       89.32     31.15 o 
  10  11   4      190.23      119.68     36.50 o 
  11  11   4      298.48      339.80     41.06 o 
  12  11   4      259.07      292.15     41.49 o 
  13  11   4        9.10       11.22     29.68 o 
  14  11   4        2.33       70.54     73.52 o 
 -15  12   4       85.99       40.85     53.79 o 
 -14  12   4       85.28       46.04     53.36 o 
 -13  12   4      261.17      211.97     49.76 o 
 -12  12   4     1267.32     1245.38     70.98 o 
 -11  12   4     1665.85     1879.47     80.48 o 
 -10  12   4      407.98      390.75     39.92 o 
  -9  12   4      399.19      375.38     37.38 o 
  -8  12   4     2490.98     2476.53     73.03 o 
  -7  12   4     7060.97     7095.25    130.74 o 
  -6  12   4      174.08      143.07     20.13 o 
  -5  12   4      192.48      193.43     21.24 o 
  -4  12   4     1088.21     1222.44     37.93 o 
  -3  12   4     2510.37     2579.84     53.72 o 
  -2  12   4     2321.64     2151.00     49.27 o 
  -1  12   4       23.65       18.00     12.45 o 
   0  12   4       13.04       10.42     11.98 o 
   1  12   4      686.00      592.86     30.53 o 
   2  12   4       72.89       56.77     14.88 o 
   3  12   4     3493.65     3444.41     69.23 o 
   4  12   4     3091.21     2942.85     78.78 o 
   5  12   4      106.38       91.10     20.66 o 
   6  12   4       56.62       21.70     19.20 o 
   7  12   4     2344.57     2248.67     68.17 o 
   8  12   4     1217.15     1232.80     90.61 o 
   9  12   4     1080.97     1065.11     64.95 o 
  10  12   4      107.73      152.16     38.23 o 
  11  12   4      894.86      931.30     59.89 o 
  12  12   4       96.85      137.24     36.62 o 
  13  12   4      505.12      609.72     69.07 o 
 -14  13   4      287.73      146.75     70.82 o 
 -13  13   4      507.89      464.59     62.27 o 
 -12  13   4        4.06       -1.64     30.90 o 
 -11  13   4        1.45      -13.63     29.03 o 
 -10  13   4      274.08      198.10     37.45 o 
  -9  13   4       12.90       -1.97     22.55 o 
  -8  13   4      258.36      237.70     32.24 o 
  -7  13   4      291.91      237.08     33.69 o 
  -6  13   4      942.70      875.60     48.55 o 
  -5  13   4       87.42      105.69     21.16 o 
  -4  13   4     6289.56     6394.48    158.31 o 
  -3  13   4        8.67       43.75     16.24 o 
  -2  13   4     2155.65     2017.59     49.12 o 
  -1  13   4     4010.03     4097.59     72.50 o 
   0  13   4     1556.30     1557.47     44.41 o 
   1  13   4      677.47      663.23     29.02 o 
   2  13   4      655.78      569.65     30.85 o 
   3  13   4      688.52      661.59     33.34 o 
   4  13   4      461.42      454.65     30.54 o 
   5  13   4     1637.75     1666.51     55.79 o 
   6  13   4      862.81      871.63     58.24 o 
   7  13   4      152.95      129.40     26.20 o 
   8  13   4     1347.06     1375.38     67.28 o 
   9  13   4      515.18      386.91     40.95 o 
  10  13   4      205.51      253.26     46.33 o 
  11  13   4      393.95      366.72     45.58 o 
  12  13   4      230.15      263.97     42.81 o 
  13  13   4       43.32       14.33     36.37 o 
 -14  14   4       25.39       27.34     50.77 o 
 -13  14   4      134.98      102.11     58.37 o 
 -12  14   4     1207.66     1356.17     97.77 o 
 -11  14   4       47.45       18.37     32.36 o 
 -10  14   4       17.78      -25.69     28.89 o 
  -9  14   4       62.89       46.22     25.12 o 
  -8  14   4      617.34      708.38     47.68 o 
  -7  14   4        1.71       26.60     25.34 o 
  -6  14   4     1725.09     1519.11     70.00 o 
  -5  14   4     3114.25     3158.04     84.27 o 
  -4  14   4     2185.98     2082.27     72.28 o 
  -3  14   4      403.09      394.18     43.68 o 
  -2  14   4     7636.14     7736.51    141.94 o 
  -1  14   4     2789.18     2858.61     64.10 o 
   0  14   4      875.60      854.60     39.36 o 
   1  14   4       63.86       53.52     18.04 o 
   2  14   4    11680.90    11438.34    170.76 o 
   3  14   4      965.28      970.19     49.30 o 
   4  14   4     3712.68     3658.08    148.84 o 
   5  14   4      741.95      774.63     45.19 o 
   6  14   4     1963.02     2190.57     67.61 o 
   7  14   4       46.38       20.77     23.84 o 
   8  14   4     2604.57     2662.40     78.60 o 
   9  14   4      471.38      575.52     49.10 o 
  10  14   4        0.79       -5.79     32.49 o 
  11  14   4        0.24      -10.09     32.84 o 
  12  14   4      519.26      441.52     50.52 o 
 -13  15   4       80.95       24.66     47.47 o 
 -12  15   4      204.87      171.38     44.77 o 
 -11  15   4       47.35       97.60     38.22 o 
 -10  15   4      166.47      132.96     37.94 o 
  -9  15   4      190.81      130.94     32.20 o 
  -8  15   4      543.20      545.66     44.99 o 
  -7  15   4      223.90      146.56     35.16 o 
  -6  15   4      627.27      721.15     55.22 o 
  -5  15   4       40.16       64.17     30.21 o 
  -4  15   4      415.77      406.64     41.84 o 
  -3  15   4      271.89      253.95     34.56 o 
  -2  15   4      859.38      917.63     57.95 o 
  -1  15   4      163.83      118.95     25.95 o 
   0  15   4     1599.60     1613.40     50.71 o 
   1  15   4      755.00      782.57     44.65 o 
   2  15   4      620.78      642.72     37.94 o 
   3  15   4       59.39       83.99     22.83 o 
   4  15   4      467.73      502.51     67.55 o 
   5  15   4       11.14       17.75     22.45 o 
   6  15   4      284.15      280.16     32.53 o 
   7  15   4        5.62        4.76     23.01 o 
   8  15   4       34.66       29.57     25.61 o 
   9  15   4       33.26       15.29     27.63 o 
  10  15   4      664.97      720.98     61.99 o 
  11  15   4       84.53      124.26     44.99 o 
  12  15   4       33.47        4.89     39.26 o 
 -13  16   4        1.89        3.46     51.62 o 
 -12  16   4       61.65      103.11     54.74 o 
 -11  16   4       32.29        4.24     35.59 o 
 -10  16   4      302.03      324.43     47.80 o 
  -9  16   4        0.92       34.56     37.69 o 
  -8  16   4       10.87       23.81     35.24 o 
  -7  16   4      211.83      157.13     42.09 o 
  -6  16   4     1188.33     1139.91     64.51 o 
  -5  16   4      506.44      423.89     51.18 o 
  -4  16   4       84.71       34.95     42.86 o 
  -3  16   4     1811.91     1786.46     81.29 o 
  -2  16   4     8283.92     8528.33    190.42 o 
  -1  16   4      714.42      699.44     48.12 o 
   0  16   4        2.16       34.44     31.86 o 
   1  16   4     1757.10     1823.43     66.29 o 
   2  16   4     3739.32     3982.59     95.71 o 
   3  16   4     3403.08     3680.88    151.21 o 
   4  16   4     1397.21     1401.99     77.54 o 
   5  16   4      451.95      386.12     40.08 o 
   6  16   4      820.78      808.70     53.08 o 
   7  16   4      669.74      712.94     48.64 o 
   8  16   4        6.95       29.94     31.00 o 
   9  16   4        0.43       40.80     32.55 o 
  10  16   4       23.53       38.44     36.60 o 
  11  16   4       68.20       14.87     50.47 o 
 -12  17   4      215.00      131.72     61.17 o 
 -11  17   4       62.14      -14.65     47.00 o 
 -10  17   4       89.73       41.35     49.58 o 
  -9  17   4      573.64      617.95     78.04 o 
  -8  17   4      561.15      490.33     87.17 o 
  -7  17   4       47.78      -22.95     34.74 o 
  -6  17   4      660.61      627.73     62.13 o 
  -5  17   4       59.20       83.79     39.74 o 
  -4  17   4     1864.01     1794.83    119.84 o 
  -3  17   4        3.65       -8.59     31.08 o 
  -2  17   4     1364.30     1423.96     94.96 o 
  -1  17   4      238.40      195.36     42.22 o 
   0  17   4       23.04       55.28     34.70 o 
   1  17   4      170.81      232.90     44.18 o 
   2  17   4       55.01       21.81     34.46 o 
   3  17   4      181.53      124.01     38.32 o 
   4  17   4        5.36       -9.38     25.01 o 
   5  17   4       21.58       20.26     28.26 o 
   6  17   4      589.14      652.42     61.37 o 
   7  17   4      351.17      373.70     44.38 o 
   8  17   4      197.40      146.82     37.55 o 
   9  17   4      108.33      123.49     48.85 o 
  10  17   4      182.37      137.18     47.62 o 
  11  17   4        3.92       64.62     52.71 o 
 -11  18   4      411.16      295.78     84.94 o 
 -10  18   4       19.30      -18.36     56.15 o 
  -9  18   4       42.55      -10.25     67.02 o 
  -8  18   4       73.98       39.85     55.43 o 
  -7  18   4     1047.42     1126.62    199.72 o 
  -6  18   4       14.52       55.21     74.42 o 
  -5  18   4      485.29      395.13     55.00 o 
  -4  18   4     1141.40     1252.24     82.51 o 
  -3  18   4      220.77      228.75     46.43 o 
  -2  18   4       16.29      -22.19     44.81 o 
  -1  18   4     1065.21     1117.11     75.02 o 
   0  18   4      310.15      329.61     53.27 o 
   1  18   4       44.62      108.71     42.03 o 
   2  18   4       41.08       22.89     39.79 o 
   3  18   4     1057.52     1151.48     91.22 o 
   4  18   4      816.65      878.28     60.37 o 
   5  18   4       23.22       29.56     32.97 o 
   6  18   4      169.20      206.17     39.32 o 
   7  18   4      369.01      349.81     45.67 o 
   8  18   4     1008.12     1132.33     72.85 o 
   9  18   4      576.41      619.43     68.80 o 
  10  18   4       69.62       78.00     54.70 o 
 -10  19   4        0.72        9.45     88.13 o 
  -9  19   4       70.31      147.07     72.52 o 
  -8  19   4       35.23      -92.76    106.36 o 
  -7  19   4     1154.20     1110.74    151.18 o 
  -6  19   4        0.82      -36.15     53.54 o 
  -5  19   4       16.55       41.45     40.58 o 
  -4  19   4        1.11        5.53     38.40 o 
  -3  19   4      814.49      798.33     83.78 o 
  -2  19   4       14.60       77.22     50.92 o 
  -1  19   4      908.62      969.32     75.37 o 
   0  19   4       36.18        8.17     40.27 o 
   1  19   4      912.96      988.10    107.76 o 
   2  19   4       33.02       10.79     41.75 o 
   3  19   4      513.43      511.42    104.47 o 
   4  19   4       92.68       76.46     55.20 o 
   5  19   4      466.53      298.89     54.10 o 
   6  19   4      378.08      448.81     55.22 o 
   7  19   4      223.14      241.46     54.47 o 
   8  19   4      103.88       49.77     43.61 o 
   9  19   4        2.99      -27.90     45.59 o 
  -9  20   4      339.66      383.90    136.75 o 
  -8  20   4      750.10     1019.86    186.04 o 
  -7  20   4      881.66      843.08    116.11 o 
  -6  20   4      125.12      136.72     83.40 o 
  -5  20   4       11.83      -50.51     50.51 o 
  -4  20   4      170.60      192.32     63.80 o 
  -3  20   4      755.88      788.79     87.57 o 
  -2  20   4       25.33       53.40     54.14 o 
  -1  20   4      271.34      287.23     80.21 o 
   0  20   4        2.53       -7.15     43.10 o 
   1  20   4       63.65       42.35     46.17 o 
   2  20   4      344.80      450.66     74.54 o 
   3  20   4      984.54      859.06    109.57 o 
   4  20   4       45.88       91.64     59.99 o 
   5  20   4       87.17       52.74    178.36 o 
   6  20   4        0.20      110.24    106.87 o 
   7  20   4     1491.27     1640.19    138.59 o 
   8  20   4      298.08      167.16     70.76 o 
  -8  21   4        3.27       22.79    103.15 o 
  -7  21   4       89.43       56.39    114.63 o 
  -6  21   4        2.62      -83.06     89.65 o 
  -5  21   4      203.34       90.02     77.24 o 
  -4  21   4      449.32      472.86     98.93 o 
  -3  21   4      142.98       99.25     60.70 o 
  -2  21   4      139.58      145.26     63.87 o 
  -1  21   4       35.31       92.97     59.91 o 
   0  21   4     1333.07     1621.68    112.68 o 
   1  21   4       96.50      120.68     53.76 o 
   2  21   4       97.51      105.51    102.81 o 
   3  21   4       17.18       27.35     91.84 o 
   4  21   4     1934.85     2632.13    253.24 o 
   5  21   4        2.66      -37.99     95.22 o 
   6  21   4      206.56      390.83    140.97 o 
   7  21   4        2.36      -15.03     96.23 o 
  -7  22   4       32.28      -14.52    123.92 o 
  -6  22   4      365.49       69.39    123.75 o 
  -5  22   4      446.32      130.16    117.16 o 
  -4  22   4        1.94       15.36    108.05 o 
  -3  22   4       51.46      -42.88    106.70 o 
  -2  22   4     1011.39     1025.10    183.00 o 
  -1  22   4      222.99      223.18    126.11 o 
   0  22   4      149.04      321.78    125.94 o 
   1  22   4        3.78       -9.50     67.80 o 
   2  22   4      491.83      370.40    130.33 o 
   3  22   4      156.80      190.10    126.62 o 
   4  22   4       53.07      -42.04     94.88 o 
   5  22   4      177.48      132.02    117.50 o 
  -4  23   4       22.28      -97.41     97.41 o 
  -3  23   4       10.38       53.69    117.16 o 
  -2  23   4       48.25       38.83    102.98 o 
  -1  23   4      104.23      -73.44    101.97 o 
   0  23   4      294.06      174.56    122.73 o 
   1  23   4       30.20       97.24    113.45 o 
   2  23   4      131.67      120.54    113.62 o 
   3  23   4       58.02        6.42    108.05 o 
 -17   0   5      778.10     1042.32    192.63 o 
 -15   0   5      108.04      219.98     97.92 o 
 -13   0   5      524.32      594.43    119.02 o 
 -11   0   5      217.18      170.85     70.06 o 
  -9   0   5     1084.19      953.45     89.12 o 
  -7   0   5     1536.63     1270.61     37.35 o 
  -5   0   5    14777.77    15455.53    208.57 o 
  -3   0   5     8099.73     8120.78    116.89 o 
  -1   0   5      580.95      614.71     51.71 o 
   1   0   5      183.54      260.57     12.12 o 
   3   0   5        5.80       24.77      8.91 o 
   5   0   5     6571.84     7273.59    146.74 o 
   7   0   5     1642.42     1691.39     62.22 o 
   9   0   5      708.92      725.49     52.95 o 
  11   0   5     1332.68     1350.25    144.34 o 
  13   0   5     2012.18     2464.53    152.21 o 
  15   0   5     1128.33     1070.85    191.11 o 
 -17   1   5      352.29      425.10     98.30 o 
 -16   1   5      177.29      179.77     66.18 o 
 -15   1   5       56.51       39.91     53.23 o 
 -14   1   5      427.41      497.32    101.13 o 
 -13   1   5     5427.20     5891.35    233.51 o 
 -12   1   5      150.60       97.18     45.40 o 
 -11   1   5      612.20      668.44     56.86 o 
 -10   1   5        2.29       -3.43     14.08 o 
  -9   1   5     5069.24     5232.18    104.34 o 
  -8   1   5      674.69      653.84     48.97 o 
  -7   1   5     9423.16    10035.99    109.63 o 
  -6   1   5     4627.88     4987.32     71.77 o 
  -5   1   5     2386.15     2300.58     30.15 o 
  -4   1   5     7996.39     8279.42     84.19 o 
  -3   1   5    20183.66    19710.31    178.89 o 
  -2   1   5     4028.57     4489.49     53.35 o 
  -1   1   5    20509.00    21275.50    199.47 o 
   0   1   5       23.53       29.19      7.24 o 
   1   1   5    18630.21    18836.40    175.47 o 
   2   1   5     7419.82     7835.39     70.63 o 
   3   1   5      236.78      313.55     11.22 o 
   4   1   5    13468.96    13825.71    152.41 o 
   5   1   5    13189.22    13100.83    157.44 o 
   6   1   5      823.92      839.40     32.54 o 
   7   1   5     3140.77     3217.98     62.53 o 
   8   1   5      546.27      461.09     33.53 o 
   9   1   5      293.88      302.46     23.10 o 
  10   1   5      234.23      128.19     39.52 o 
  11   1   5     2459.87     2755.27    116.21 o 
  12   1   5       48.93       73.29     31.60 o 
  13   1   5     1059.42     1077.94     59.02 o 
  14   1   5       76.28       83.94     51.21 o 
  15   1   5      185.38      207.31     67.98 o 
 -17   2   5      186.70       98.33     73.18 o 
 -16   2   5       29.06        2.12     49.97 o 
 -15   2   5       22.14       10.82     43.26 o 
 -14   2   5     1224.51     1188.23    150.34 o 
 -13   2   5      263.72      253.94     63.81 o 
 -12   2   5      148.30      123.23     48.23 o 
 -11   2   5     1291.64     1276.07    105.70 o 
 -10   2   5      543.13      537.64     46.57 o 
  -9   2   5     2610.29     2708.92     68.92 o 
  -8   2   5      326.95      371.59     22.04 o 
  -7   2   5     1390.40     1552.39     26.05 o 
  -6   2   5      391.78      404.04     15.66 o 
  -5   2   5     1779.17     1628.43     25.59 o 
  -4   2   5      174.02      116.94      7.83 o 
  -3   2   5     5543.14     5492.70     62.09 o 
  -2   2   5     7016.56     7703.43     74.96 o 
  -1   2   5      178.35      230.71      9.35 o 
   0   2   5      137.12      165.90      9.12 o 
   1   2   5     1135.50     1217.69     19.94 o 
   2   2   5     1064.33     1127.11     17.32 o 
   3   2   5      708.45      834.57     15.47 o 
   4   2   5       94.28       95.88     11.39 o 
   5   2   5     2647.06     2357.30     49.44 o 
   6   2   5      139.79       91.73     14.58 o 
   7   2   5      119.68      128.42     22.03 o 
   8   2   5     3293.74     3316.24     74.82 o 
   9   2   5     2511.42     2622.60     54.36 o 
  10   2   5       19.67       -7.15     21.90 o 
  11   2   5      366.70      327.04     28.19 o 
  12   2   5     1668.66     1775.54     66.73 o 
  13   2   5      309.71      330.02     75.76 o 
  14   2   5      255.06      271.99     44.17 o 
  15   2   5      406.28      397.67    149.83 o 
 -17   3   5      345.68      489.35    180.64 o 
 -16   3   5      529.14      652.19     92.00 o 
 -15   3   5      125.62      121.36     53.95 o 
 -14   3   5      483.46      364.26     71.64 o 
 -13   3   5     5731.23     5976.60    291.57 o 
 -12   3   5     1814.11     1873.69    124.35 o 
 -11   3   5      592.96      527.81     54.37 o 
 -10   3   5     2658.03     2510.32    118.25 o 
  -9   3   5     1811.17     1711.48     51.03 o 
  -8   3   5    11048.84    11086.91    175.84 o 
  -7   3   5     1014.74     1012.37     22.34 o 
  -6   3   5     1233.60     1326.58     25.80 o 
  -5   3   5     5243.06     5602.74     66.30 o 
  -4   3   5     9029.04     8916.84     90.88 o 
  -3   3   5     1328.24     1357.12     22.69 o 
  -2   3   5     7333.08     7431.20     77.02 o 
  -1   3   5     1938.36     1870.50     27.16 o 
   0   3   5     2043.41     1959.14     30.08 o 
   1   3   5      866.15      901.00     16.70 o 
   2   3   5     7389.88     7584.26     74.13 o 
   3   3   5     5960.43     6082.52     68.10 o 
   4   3   5     5875.58     6201.64     87.30 o 
   5   3   5      657.24      748.54     30.96 o 
   6   3   5     2966.59     3048.00     53.26 o 
   7   3   5     5981.46     5926.93     88.28 o 
   8   3   5     1560.06     1512.05     38.97 o 
   9   3   5      202.50      174.96     17.84 o 
  10   3   5      876.85      915.78     47.14 o 
  11   3   5      421.21      432.63     33.61 o 
  12   3   5       86.92       81.90     27.94 o 
  13   3   5      539.83      530.17     49.80 o 
  14   3   5      489.27      566.83     72.68 o 
  15   3   5       42.08       39.89     62.46 o 
 -17   4   5      277.24      405.89     97.78 o 
 -16   4   5        1.85      -30.05     49.66 o 
 -15   4   5       70.78       70.22     49.47 o 
 -14   4   5      115.62      101.28     46.43 o 
 -13   4   5        8.57       23.81     38.11 o 
 -12   4   5      659.93      682.95     87.77 o 
 -11   4   5      498.62      500.35     49.48 o 
 -10   4   5     3606.44     3691.72     85.83 o 
  -9   4   5     3396.24     3283.07     71.78 o 
  -8   4   5     5597.84     5103.85     89.51 o 
  -7   4   5      116.53      143.33     10.87 o 
  -6   4   5      337.37      354.87     12.72 o 
  -5   4   5     1904.58     1763.73     27.96 o 
  -4   4   5    11265.68    11508.25    113.53 o 
  -3   4   5     1489.34     1321.61     23.20 o 
  -2   4   5     3039.78     3152.88     39.17 o 
  -1   4   5      752.67      806.24     17.72 o 
   0   4   5     1210.18     1314.06     23.21 o 
   1   4   5      755.20      880.25     17.56 o 
   2   4   5     5867.45     5675.02     60.35 o 
   3   4   5     1769.37     1578.05     25.94 o 
   4   4   5     1207.13     1359.94     26.81 o 
   5   4   5      268.52      192.49     14.12 o 
   6   4   5     5856.13     5741.51     72.49 o 
   7   4   5      837.55      763.31     26.59 o 
   8   4   5     2455.01     2464.38     47.10 o 
   9   4   5      182.06      169.81     16.50 o 
  10   4   5     2725.01     2654.94     68.57 o 
  11   4   5       99.96      195.38     27.52 o 
  12   4   5       55.51       58.06     25.88 o 
  13   4   5       57.30       75.53     33.02 o 
  14   4   5       81.49      138.35     39.18 o 
  15   4   5      215.25      136.41    101.29 o 
 -17   5   5      469.47      273.88    109.65 o 
 -16   5   5       20.58       34.83     59.09 o 
 -15   5   5      268.92      242.93     67.29 o 
 -14   5   5      644.37      553.38    121.64 o 
 -13   5   5      482.01      485.73     66.69 o 
 -12   5   5     1180.26     1095.55    132.00 o 
 -11   5   5        1.09       18.19     21.15 o 
 -10   5   5     2479.46     2565.86     64.92 o 
  -9   5   5      774.45      852.29     44.15 o 
  -8   5   5     4590.50     4464.93     83.25 o 
  -7   5   5      364.20      482.09     20.97 o 
  -6   5   5      617.54      598.74     28.11 o 
  -5   5   5     1115.74     1065.22     23.83 o 
  -4   5   5    19024.38    18686.76    168.48 o 
  -3   5   5       15.56       19.50      5.66 o 
  -2   5   5    13007.57    13784.90    132.29 o 
  -1   5   5     1659.11     1570.83     27.90 o 
   0   5   5    10245.95    10308.80     98.99 o 
   1   5   5      379.58      341.53     11.29 o 
   2   5   5    13781.57    13432.75    119.33 o 
   3   5   5     1137.09      978.65     18.42 o 
   4   5   5      505.32      437.76     13.45 o 
   5   5   5     5060.31     4924.00     65.51 o 
   6   5   5     3683.28     3759.11     66.67 o 
   7   5   5      849.43      915.05     33.45 o 
   8   5   5      324.71      289.09     25.28 o 
   9   5   5      137.78      143.16     17.75 o 
  10   5   5     1094.01     1143.65     42.56 o 
  11   5   5       58.86       -0.08     31.90 o 
  12   5   5      533.72      644.69     72.53 o 
  13   5   5      530.96      679.91     73.84 o 
  14   5   5      468.96      479.09     79.54 o 
  15   5   5      665.00      737.14     76.97 o 
 -17   6   5        0.68      -12.66     95.39 o 
 -16   6   5      201.90      148.73     99.94 o 
 -15   6   5       27.21        2.09     45.29 o 
 -14   6   5      839.34      820.48     84.74 o 
 -13   6   5        4.55        9.24     37.85 o 
 -12   6   5       36.46       18.91     27.86 o 
 -11   6   5      929.81      948.51     55.46 o 
 -10   6   5       19.13       33.37     19.18 o 
  -9   6   5     1114.55     1162.73     54.40 o 
  -8   6   5      418.88      357.49     23.83 o 
  -7   6   5      131.34      138.41     14.37 o 
  -6   6   5     1211.93     1074.70     22.58 o 
  -5   6   5     5945.70     5715.93     65.62 o 
  -4   6   5     7465.77     7547.74     82.97 o 
  -3   6   5      752.63      807.67     21.49 o 
  -2   6   5     3139.05     3311.93     47.40 o 
  -1   6   5    12362.23    12604.54    129.31 o 
   0   6   5    15294.33    14933.90    127.40 o 
   1   6   5       99.38       57.30      7.05 o 
   2   6   5     2157.30     2456.33     33.01 o 
   3   6   5    10574.77     9959.73     91.46 o 
   4   6   5     1362.39     1449.49     26.14 o 
   5   6   5       18.68        8.12      6.26 o 
   6   6   5        6.43        3.42      7.34 o 
   7   6   5     3977.86     3882.39     71.82 o 
   8   6   5     2050.44     2136.18     60.14 o 
   9   6   5     1336.55     1235.08     41.27 o 
  10   6   5       74.73       73.96     18.27 o 
  11   6   5      175.62      185.24     34.64 o 
  12   6   5     1643.41     1853.21     72.72 o 
  13   6   5      193.75      183.66     43.89 o 
  14   6   5       87.37       34.92     38.61 o 
  15   6   5        7.07      -19.92     85.26 o 
 -16   7   5      118.99      103.83     96.74 o 
 -15   7   5       34.73       89.55     66.11 o 
 -14   7   5        3.88        3.52     40.07 o 
 -13   7   5       11.39       35.54     37.13 o 
 -12   7   5       44.26       30.20     29.72 o 
 -11   7   5     1022.00      924.73     50.06 o 
 -10   7   5      583.07      562.07     39.40 o 
  -9   7   5       30.18       -1.35     13.87 o 
  -8   7   5     1045.58     1098.75     35.27 o 
  -7   7   5      172.78      175.91     18.02 o 
  -6   7   5      704.07      688.60     21.70 o 
  -5   7   5      657.34      712.61     21.12 o 
  -4   7   5    13383.70    13364.24    128.20 o 
  -3   7   5    13689.59    14111.33    133.66 o 
  -2   7   5    12803.99    13215.39    131.15 o 
  -1   7   5     4499.29     4130.40     58.79 o 
   0   7   5     3584.73     3490.77     43.77 o 
   1   7   5     9229.38     8878.42     90.36 o 
   2   7   5     8535.26     8207.98     82.26 o 
   3   7   5       79.51       70.20      8.40 o 
   4   7   5       74.00       77.88      8.66 o 
   5   7   5    11886.06    11674.95    114.62 o 
   6   7   5       32.16       16.98      9.08 o 
   7   7   5       19.18       19.77      9.39 o 
   8   7   5        0.32       17.57     13.68 o 
   9   7   5     2780.72     2821.89     60.95 o 
  10   7   5      123.75      112.69     26.37 o 
  11   7   5      554.61      542.85     52.70 o 
  12   7   5        3.54       12.21     27.64 o 
  13   7   5      123.62      100.60     35.69 o 
  14   7   5       61.59       96.45     41.43 o 
  15   7   5      413.23      411.42    131.51 o 
 -16   8   5        4.27       17.73     92.01 o 
 -15   8   5      416.12      352.38     89.10 o 
 -14   8   5       37.83      -13.95     56.09 o 
 -13   8   5      120.35      130.16     40.09 o 
 -12   8   5      381.06      271.00     43.63 o 
 -11   8   5     2412.95     2240.55     73.27 o 
 -10   8   5      406.54      368.96     35.03 o 
  -9   8   5       32.08       27.49     18.32 o 
  -8   8   5     1718.87     1718.88     44.36 o 
  -7   8   5     2347.53     2365.10     58.41 o 
  -6   8   5     2283.96     2333.21     53.60 o 
  -5   8   5      302.93      340.46     17.99 o 
  -4   8   5      781.86      710.01     24.99 o 
  -3   8   5     1859.48     1846.91     33.20 o 
  -2   8   5    14311.90    14174.82    129.95 o 
  -1   8   5      196.63      238.29     12.67 o 
   0   8   5     3048.76     2753.99     39.02 o 
   1   8   5      225.96      210.43     12.66 o 
   2   8   5      539.47      543.55     17.79 o 
   3   8   5     3339.84     3103.51     41.88 o 
   4   8   5    11217.44    10884.70    114.78 o 
   5   8   5      836.52      823.57     36.52 o 
   6   8   5       89.87      103.61     12.49 o 
   7   8   5     1842.34     1811.68     42.55 o 
   8   8   5      503.85      458.52     27.65 o 
   9   8   5     2025.38     2220.07     67.51 o 
  10   8   5     1673.42     1597.75     52.75 o 
  11   8   5      431.45      459.04     46.39 o 
  12   8   5      632.06      684.76     45.01 o 
  13   8   5     1007.27     1235.97     73.40 o 
  14   8   5       70.58      150.34     51.33 o 
 -16   9   5       18.50      -35.96     83.23 o 
 -15   9   5        9.74       30.02     62.75 o 
 -14   9   5        6.12        1.90     56.67 o 
 -13   9   5     1477.71     1407.45     97.90 o 
 -12   9   5      100.74       46.33     34.23 o 
 -11   9   5      233.48      281.40     34.40 o 
 -10   9   5     3273.22     3214.04    106.20 o 
  -9   9   5     1122.32     1143.53     56.08 o 
  -8   9   5      268.87      273.84     23.13 o 
  -7   9   5     1192.70     1141.59     41.52 o 
  -6   9   5     2059.52     2044.02     45.86 o 
  -5   9   5      510.70      435.43     26.30 o 
  -4   9   5       76.38       74.42     11.58 o 
  -3   9   5     4127.51     4107.52     54.78 o 
  -2   9   5       78.11       80.23     10.99 o 
  -1   9   5      493.30      580.17     26.12 o 
   0   9   5     7113.57     7136.30     79.46 o 
   1   9   5     2274.67     2163.58     36.78 o 
   2   9   5        1.36       -2.42      8.06 o 
   3   9   5     2167.33     2073.77     42.20 o 
   4   9   5    16055.44    15211.38    160.56 o 
   5   9   5      522.09      521.66     23.11 o 
   6   9   5      725.75      663.00     35.88 o 
   7   9   5     2360.72     2255.72     61.25 o 
   8   9   5     2318.75     2561.20     67.92 o 
   9   9   5      316.39      300.88     32.71 o 
  10   9   5      377.63      351.82     39.16 o 
  11   9   5      224.55      277.54     34.44 o 
  12   9   5        2.72        5.92     24.52 o 
  13   9   5       76.10       25.78     34.73 o 
  14   9   5        2.72       33.43     88.63 o 
 -16  10   5      146.36      112.10    105.01 o 
 -15  10   5        0.82      -31.23     80.02 o 
 -14  10   5      144.64      185.91     51.31 o 
 -13  10   5       72.80       54.42     43.40 o 
 -12  10   5       96.02      104.98     39.58 o 
 -11  10   5     1056.09      965.58     60.44 o 
 -10  10   5     1397.38     1290.61     57.90 o 
  -9  10   5     1472.27     1334.28     51.70 o 
  -8  10   5       72.35       83.46     19.49 o 
  -7  10   5      756.91      785.38     36.64 o 
  -6  10   5     4313.66     4297.97     74.81 o 
  -5  10   5     1821.94     1664.38     57.53 o 
  -4  10   5     2353.92     2256.61     43.42 o 
  -3  10   5      471.77      480.66     20.61 o 
  -2  10   5     6114.27     6258.45     80.83 o 
  -1  10   5     1866.87     1787.44     39.63 o 
   0  10   5     7348.27     7166.98    105.65 o 
   1  10   5      206.86      195.32     15.84 o 
   2  10   5      362.55      314.96     19.98 o 
   3  10   5     1315.54     1264.00     31.37 o 
   4  10   5     8081.10     7612.63     95.74 o 
   5  10   5     1641.17     1447.52     34.69 o 
   6  10   5      224.50      216.78     20.76 o 
   7  10   5      142.63      130.80     25.09 o 
   8  10   5      599.03      626.23     39.15 o 
   9  10   5     3638.86     3513.88    112.72 o 
  10  10   5      117.99      131.73     30.04 o 
  11  10   5       41.02       27.16     25.72 o 
  12  10   5       99.41      110.87     48.15 o 
  13  10   5      511.88      636.76     49.33 o 
  14  10   5       97.79      203.43    104.00 o 
 -15  11   5       15.54      -13.34     75.80 o 
 -14  11   5      375.05      394.20     69.46 o 
 -13  11   5      741.54      719.52     72.35 o 
 -12  11   5     1232.40     1189.97     97.96 o 
 -11  11   5       80.73      105.11     31.87 o 
 -10  11   5       13.63      -18.63     24.70 o 
  -9  11   5     1443.73     1461.96     75.22 o 
  -8  11   5     3689.38     3684.49     82.20 o 
  -7  11   5      247.38      178.77     22.82 o 
  -6  11   5       12.60        9.83     13.53 o 
  -5  11   5      437.96      449.58     24.61 o 
  -4  11   5      312.84      270.38     19.71 o 
  -3  11   5      264.02      226.10     18.01 o 
  -2  11   5       40.38       15.99     11.92 o 
  -1  11   5      161.63      161.69     17.87 o 
   0  11   5      197.86      208.63     19.19 o 
   1  11   5        0.28      -10.84     11.28 o 
   2  11   5      177.51      179.08     18.51 o 
   3  11   5     1043.52     1071.82     33.98 o 
   4  11   5       11.98       11.86     11.84 o 
   5  11   5     1034.52     1037.36     34.82 o 
   6  11   5     2369.88     2207.98     62.22 o 
   7  11   5     2170.08     2217.76     64.17 o 
   8  11   5       49.36        2.08     22.94 o 
   9  11   5       56.33       57.79     27.28 o 
  10  11   5     1345.89     1384.24     76.02 o 
  11  11   5     1307.15     1531.36     84.49 o 
  12  11   5       32.91       48.40     29.01 o 
  13  11   5       28.92       32.46     32.37 o 
 -15  12   5       47.47       66.06     60.67 o 
 -14  12   5       46.56       81.64     57.88 o 
 -13  12   5       16.20      -34.24     34.24 o 
 -12  12   5        3.91      -32.56     32.56 o 
 -11  12   5      542.43      550.94     47.49 o 
 -10  12   5       10.01       11.95     27.15 o 
  -9  12   5     2332.92     2296.44     74.13 o 
  -8  12   5      198.58      169.80     25.70 o 
  -7  12   5       69.95       64.44     22.26 o 
  -6  12   5     1156.88     1181.18     42.29 o 
  -5  12   5     5148.90     5016.80     82.05 o 
  -4  12   5     1644.95     1662.44     46.95 o 
  -3  12   5      879.10      848.49     33.46 o 
  -2  12   5    16924.86    16844.06    224.86 o 
  -1  12   5     3574.87     3485.95     60.90 o 
   0  12   5     6731.01     6392.74    101.62 o 
   1  12   5      595.43      597.09     40.94 o 
   2  12   5     2249.27     2196.30     57.28 o 
   3  12   5     3877.43     3887.80     75.50 o 
   4  12   5     3849.84     3780.31     70.97 o 
   5  12   5      196.39      170.31     23.50 o 
   6  12   5      179.23      154.18     25.36 o 
   7  12   5      345.60      316.63     31.67 o 
   8  12   5      433.27      400.53     36.49 o 
   9  12   5      541.56      456.22     42.03 o 
  10  12   5       95.44       96.04     29.73 o 
  11  12   5       13.64       -3.65     27.48 o 
  12  12   5      166.40      146.32     33.56 o 
  13  12   5       28.95       37.59     34.54 o 
 -14  13   5       77.35       52.79    109.82 o 
 -13  13   5        8.87       -6.26     38.23 o 
 -12  13   5       23.07       16.51     37.32 o 
 -11  13   5        0.93      -20.43     29.69 o 
 -10  13   5      139.24      101.86     36.57 o 
  -9  13   5      784.89      773.77     49.77 o 
  -8  13   5       61.39       59.73     23.72 o 
  -7  13   5      505.75      509.25     38.90 o 
  -6  13   5     1708.31     1696.46     59.30 o 
  -5  13   5      228.45      281.23     27.82 o 
  -4  13   5      301.42      321.82     29.02 o 
  -3  13   5       96.42      114.89     21.93 o 
  -2  13   5      248.89      235.69     22.70 o 
  -1  13   5      102.68       97.74     18.66 o 
   0  13   5     1371.99     1358.84     40.44 o 
   1  13   5      869.49      869.85     37.54 o 
   2  13   5      968.25      994.88     37.11 o 
   3  13   5       13.50        7.71     16.65 o 
   4  13   5     6850.01     6698.56    118.45 o 
   5  13   5      109.94      107.04     23.39 o 
   6  13   5     1732.54     1760.04     59.68 o 
   7  13   5       42.11       59.53     24.53 o 
   8  13   5      256.04      190.19     30.61 o 
   9  13   5      476.80      414.12     42.27 o 
  10  13   5      610.99      699.38     60.30 o 
  11  13   5      480.24      460.06     54.51 o 
  12  13   5       14.85       13.68     31.77 o 
  13  13   5      485.60      523.03     61.01 o 
 -14  14   5      168.86      149.52     64.06 o 
 -13  14   5       80.33       83.45     50.30 o 
 -12  14   5      278.59      224.65     51.21 o 
 -11  14   5      768.48      673.72     59.33 o 
 -10  14   5      197.26      188.17     52.92 o 
  -9  14   5      260.71      218.95     35.77 o 
  -8  14   5     1184.24     1137.14     75.08 o 
  -7  14   5      809.00      784.38     51.21 o 
  -6  14   5      307.70      278.95     37.52 o 
  -5  14   5     1295.89     1229.14     54.52 o 
  -4  14   5     1421.39     1359.72     60.95 o 
  -3  14   5      566.63      654.91     40.19 o 
  -2  14   5        7.06      -16.34     16.34 o 
  -1  14   5     5036.94     4984.58     89.41 o 
   0  14   5      182.43      176.10     22.75 o 
   1  14   5       14.14       18.79     15.99 o 
   2  14   5     2601.36     2755.55     65.10 o 
   3  14   5     5195.50     5060.28    100.25 o 
   4  14   5       61.09       50.89     21.95 o 
   5  14   5     1479.66     1357.15     65.97 o 
   6  14   5      508.02      445.79     38.06 o 
   7  14   5     2617.01     2662.24    124.45 o 
   8  14   5      134.08      154.06     30.11 o 
   9  14   5     2226.58     2232.83     80.51 o 
  10  14   5      114.27      130.48     39.30 o 
  11  14   5        2.30      -19.44     33.05 o 
  12  14   5      218.46      288.26     50.46 o 
 -13  15   5      284.46      330.63     69.47 o 
 -12  15   5       22.04       20.43     42.92 o 
 -11  15   5      272.13      273.21     52.55 o 
 -10  15   5      296.37      307.70     44.19 o 
  -9  15   5        4.78        8.24     27.09 o 
  -8  15   5        3.55      -37.36     37.36 o 
  -7  15   5        9.17      -16.18     27.85 o 
  -6  15   5      519.90      519.07     46.52 o 
  -5  15   5        1.47      -23.45     23.45 o 
  -4  15   5      176.89      145.09     32.57 o 
  -3  15   5     5979.25     5954.89    134.32 o 
  -2  15   5     3023.51     2806.62     90.91 o 
  -1  15   5     1034.51     1043.36     44.98 o 
   0  15   5      269.38      302.24     32.36 o 
   1  15   5     3370.35     3308.63     86.37 o 
   2  15   5        0.85        8.49     17.68 o 
   3  15   5      109.57      125.90     25.81 o 
   4  15   5       55.34       17.35     19.66 o 
   5  15   5     1463.36     1629.06     66.88 o 
   6  15   5       74.27       59.50     25.05 o 
   7  15   5      591.52      505.21     42.83 o 
   8  15   5       49.60       22.65     25.97 o 
   9  15   5     1605.33     1813.15    117.93 o 
  10  15   5      185.99      191.99     45.14 o 
  11  15   5       51.79       78.95     42.81 o 
  12  15   5       31.30       31.15     40.77 o 
 -13  16   5       34.30      -17.13     50.28 o 
 -12  16   5      220.27      278.29     72.87 o 
 -11  16   5     1870.13     1952.41    104.32 o 
 -10  16   5      292.50      211.25     49.73 o 
  -9  16   5      935.04     1150.48     81.36 o 
  -8  16   5      167.32      130.89     43.18 o 
  -7  16   5      657.65      742.05     63.87 o 
  -6  16   5       26.31       54.42     39.52 o 
  -5  16   5     1176.13     1060.28     68.64 o 
  -4  16   5      143.28      141.85     43.79 o 
  -3  16   5      472.74      507.23     51.30 o 
  -2  16   5      307.25      321.07     38.37 o 
  -1  16   5      479.55      430.79     38.83 o 
   0  16   5       59.33       37.17     27.73 o 
   1  16   5      158.54      159.58     33.32 o 
   2  16   5        1.69      -21.56     21.56 o 
   3  16   5      288.51      260.26     33.96 o 
   4  16   5      632.74      749.38     48.63 o 
   5  16   5      571.49      642.29     47.79 o 
   6  16   5        3.67        1.09     25.99 o 
   7  16   5      177.16      170.09     33.78 o 
   8  16   5      716.48      774.38     52.38 o 
   9  16   5     1567.58     1778.86     85.58 o 
  10  16   5      625.79      591.08     65.59 o 
  11  16   5       30.75       39.06     52.83 o 
 -12  17   5        2.83      -24.22     47.69 o 
 -11  17   5      191.48       10.31     58.41 o 
 -10  17   5      464.77      512.22     78.03 o 
  -9  17   5       76.91       52.95     51.07 o 
  -8  17   5       32.07       19.14     38.64 o 
  -7  17   5       50.78        9.14     57.80 o 
  -6  17   5      956.97      919.07     70.27 o 
  -5  17   5      288.96      213.04     61.85 o 
  -4  17   5      124.43       78.56     35.93 o 
  -3  17   5      162.02      116.48     63.55 o 
  -2  17   5      565.83      556.64     54.68 o 
  -1  17   5      288.41      278.54     47.30 o 
   0  17   5      411.19      274.09     52.10 o 
   1  17   5       40.00        5.60     35.65 o 
   2  17   5      415.59      477.28     48.15 o 
   3  17   5      285.84      300.93     37.71 o 
   4  17   5      354.43      366.18     41.20 o 
   5  17   5      392.20      392.08     42.06 o 
   6  17   5        2.36       30.01     29.54 o 
   7  17   5       12.14        9.63     29.90 o 
   8  17   5       49.99       83.69     34.03 o 
   9  17   5      748.56      695.49     63.11 o 
  10  17   5       74.99      102.37     56.04 o 
 -11  18   5        2.54       98.87    112.52 o 
 -10  18   5     1694.09     1920.46    314.35 o 
  -9  18   5        2.15       53.13     52.45 o 
  -8  18   5        1.76       13.44     40.13 o 
  -7  18   5      225.27      291.55     61.67 o 
  -6  18   5     1605.12     1564.38     89.03 o 
  -5  18   5     1139.31     1177.44     78.64 o 
  -4  18   5      607.77      593.07     67.96 o 
  -3  18   5       22.98        0.66     37.26 o 
  -2  18   5     2582.42     3060.15    134.81 o 
  -1  18   5      853.71      918.54     74.54 o 
   0  18   5     1361.28     1619.26     87.55 o 
   1  18   5      307.08      332.46     52.08 o 
   2  18   5       35.19        4.54     38.81 o 
   3  18   5     2076.55     2419.85     95.09 o 
   4  18   5     1038.39     1061.82     67.39 o 
   5  18   5       72.37       -3.87     30.84 o 
   6  18   5        9.64       -3.27     30.16 o 
   7  18   5      139.77      154.00     38.86 o 
   8  18   5      814.44      896.78     76.28 o 
   9  18   5        2.33       32.45     42.20 o 
 -10  19   5        7.94       80.32     72.12 o 
  -9  19   5       16.73       75.30    103.83 o 
  -8  19   5       43.61       10.07     73.06 o 
  -7  19   5      418.65      568.74     77.30 o 
  -6  19   5      111.15      112.69     79.76 o 
  -5  19   5       20.73       55.49     44.17 o 
  -4  19   5       77.24       21.66     39.07 o 
  -3  19   5        5.85        2.54     49.61 o 
  -2  19   5       95.43       89.27     53.07 o 
  -1  19   5      139.52      194.28     96.33 o 
   0  19   5        6.07       32.63     40.71 o 
   1  19   5       25.52      -53.00     57.87 o 
   2  19   5        0.51        5.93     41.06 o 
   3  19   5        4.90      -10.61     49.26 o 
   4  19   5       87.86      123.49     46.25 o 
   5  19   5        1.80       17.91     37.12 o 
   6  19   5      526.02      591.87     66.31 o 
   7  19   5       86.07       53.59     49.11 o 
   8  19   5       10.74       66.77     46.72 o 
   9  19   5       93.03        3.78     50.58 o 
  -9  20   5       80.16       37.82    102.64 o 
  -8  20   5      121.71       21.95    110.58 o 
  -7  20   5        2.91      -79.60     79.60 o 
  -6  20   5      499.95      486.28    101.43 o 
  -5  20   5      432.13      342.02     59.45 o 
  -4  20   5       44.20       13.27     55.77 o 
  -3  20   5       42.19       13.17     53.95 o 
  -2  20   5     2628.10     2771.54    140.05 o 
  -1  20   5     1625.50     1688.75    112.73 o 
   0  20   5      176.64      174.57     53.50 o 
   1  20   5        6.42       15.52     43.62 o 
   2  20   5      275.29      295.96     58.98 o 
   3  20   5      410.18      412.68     74.19 o 
   4  20   5     1971.68     2137.58    163.52 o 
   5  20   5       91.99      191.95    107.20 o 
   6  20   5      145.75      105.13     66.00 o 
   7  20   5       15.72      -12.62     46.45 o 
  -8  21   5       24.80      -51.49     98.59 o 
  -7  21   5       29.72      -13.51    102.81 o 
  -6  21   5      453.10      339.34    133.71 o 
  -5  21   5      212.73      145.52     86.01 o 
  -4  21   5       15.51       72.89     79.47 o 
  -3  21   5        4.53       -1.97     73.59 o 
  -2  21   5        1.54      -35.53     51.72 o 
  -1  21   5      335.82      410.93     76.10 o 
   0  21   5      189.98      177.34     93.65 o 
   1  21   5       19.76        7.58     64.08 o 
   2  21   5       10.32       65.17     95.72 o 
   3  21   5      207.03      129.49    104.67 o 
   4  21   5      603.96      275.01    124.93 o 
   5  21   5      600.29      580.25    152.62 o 
   6  21   5       94.25       11.14     94.03 o 
  -6  22   5       42.67      173.21    119.70 o 
  -5  22   5      208.91      240.74    137.59 o 
  -4  22   5        0.55      -84.75    103.15 o 
  -3  22   5       93.12       98.42    121.89 o 
  -2  22   5       18.76       -0.84    100.28 o 
  -1  22   5      157.25      101.80    110.92 o 
   0  22   5       66.86      -20.93     98.09 o 
   1  22   5        0.29      -65.26     65.26 o 
   2  22   5      417.77      631.40    155.32 o 
   3  22   5      549.96      769.84    165.95 o 
   4  22   5       12.46       83.23    108.55 o 
   5  22   5      150.45      421.21    150.76 o 
  -4  23   5      668.60     1110.86    200.22 o 
  -3  23   5      913.34      727.46    173.89 o 
  -2  23   5      107.79      203.09    126.96 o 
  -1  23   5        4.65       29.38    104.50 o 
   0  23   5      218.18      165.11    126.11 o 
   2  23   5      186.31      160.21    121.38 o 
 -16   0   6      713.21      445.53    131.34 o 
 -14   0   6        9.04       58.58     62.30 o 
 -12   0   6     1419.99     1684.18    169.16 o 
 -10   0   6     1989.41     1867.52    109.90 o 
  -8   0   6      445.94      523.49     56.51 o 
  -6   0   6     2214.52     2510.14     63.38 o 
  -4   0   6      961.07     1111.46     32.85 o 
  -2   0   6    30892.56    31686.83    486.55 o 
   0   0   6     9479.19    10186.19    154.93 o 
   2   0   6    50913.39    51828.96    581.45 o 
   4   0   6    12930.45    12901.84    188.91 o 
   6   0   6     2017.87     1780.99     63.22 o 
   8   0   6     2797.67     3116.37     93.14 o 
  10   0   6      653.69      735.61     66.03 o 
  12   0   6      573.61      537.71     83.66 o 
  14   0   6      190.90      107.84     64.90 o 
 -17   1   6      119.18       74.33     79.85 o 
 -16   1   6      354.79      350.50     75.09 o 
 -15   1   6      623.52      740.31    168.40 o 
 -14   1   6      373.84      260.92    145.19 o 
 -13   1   6      845.01      898.92    102.90 o 
 -12   1   6     5594.61     5860.58    228.67 o 
 -11   1   6       58.37       65.57     30.21 o 
 -10   1   6      217.92      216.33     25.51 o 
  -9   1   6     1275.13     1310.72     43.51 o 
  -8   1   6     9753.73     9661.94    162.75 o 
  -7   1   6       14.40       23.02      9.58 o 
  -6   1   6    10410.36    10779.66    122.90 o 
  -5   1   6     5360.90     5063.83     61.92 o 
  -4   1   6     1541.87     1598.49     26.69 o 
  -3   1   6       24.93       47.89      6.95 o 
  -2   1   6     7863.51     7422.23    112.27 o 
  -1   1   6      161.76      202.32     11.04 o 
   0   1   6     1780.52     1802.26     36.76 o 
   1   1   6      714.33      811.91     14.40 o 
   2   1   6     5038.25     5562.86     57.93 o 
   3   1   6     1213.58     1205.19     28.36 o 
   4   1   6     3660.64     3845.15     56.31 o 
   5   1   6      282.68      302.18     16.45 o 
   6   1   6     1065.67     1077.58     35.53 o 
   7   1   6     6383.03     6500.27     95.75 o 
   8   1   6     2297.59     2310.83     52.59 o 
   9   1   6       46.51       29.92     13.58 o 
  10   1   6      619.79      692.74     48.23 o 
  11   1   6     2589.20     2770.02    121.80 o 
  12   1   6      787.35      881.39     90.94 o 
  13   1   6      104.17       98.82     30.65 o 
  14   1   6       43.65       19.24     56.87 o 
  15   1   6      465.54      420.71    125.44 o 
 -17   2   6       21.62        9.06     62.59 o 
 -16   2   6       16.82       57.48     55.62 o 
 -15   2   6        0.07       34.68     45.25 o 
 -14   2   6      546.77      731.21    163.34 o 
 -13   2   6       55.14       96.07     49.66 o 
 -12   2   6      419.64      369.59     51.60 o 
 -11   2   6      117.15      102.50     34.26 o 
 -10   2   6      651.71      720.26     47.12 o 
  -9   2   6      977.73     1053.26     44.02 o 
  -8   2   6     4983.26     4975.75     97.64 o 
  -7   2   6       70.30       48.94      9.87 o 
  -6   2   6      608.14      552.17     16.32 o 
  -5   2   6     3545.67     3656.59     40.55 o 
  -4   2   6     1592.80     1708.91     29.53 o 
  -3   2   6      243.84      265.69     11.79 o 
  -2   2   6    21762.51    22649.11    214.33 o 
  -1   2   6      395.10      316.04     13.16 o 
   0   2   6      102.97       91.24      8.28 o 
   1   2   6      546.96      615.27     15.79 o 
   2   2   6       12.67       28.81      5.06 o 
   3   2   6    18358.25    18694.91    171.24 o 
   4   2   6       18.79       15.22      8.12 o 
   5   2   6      228.76      235.57     15.62 o 
   6   2   6     2995.50     3085.37     60.52 o 
   7   2   6     1567.36     1531.45     43.75 o 
   8   2   6      592.70      581.53     29.96 o 
   9   2   6      359.57      272.18     22.53 o 
  10   2   6       56.23       36.92     20.95 o 
  11   2   6      931.35      976.54     67.93 o 
  12   2   6      143.09      134.26     46.94 o 
  13   2   6      219.11      301.22     68.33 o 
  14   2   6       47.77        3.37     44.89 o 
  15   2   6      379.20      420.54    125.27 o 
 -17   3   6      832.47      925.79    136.41 o 
 -16   3   6        2.29       18.98     47.55 o 
 -15   3   6      222.09      156.03     55.38 o 
 -14   3   6       17.96       -7.67     38.64 o 
 -13   3   6      106.84      100.86     42.83 o 
 -12   3   6     1543.20     1392.79     84.60 o 
 -11   3   6     6293.37     6359.77    178.46 o 
 -10   3   6      559.89      544.61     43.51 o 
  -9   3   6      359.02      347.36     30.63 o 
  -8   3   6     2967.43     3062.50     61.09 o 
  -7   3   6    10900.48    10739.79    118.19 o 
  -6   3   6    21550.11    21644.27    185.30 o 
  -5   3   6    10269.67    10852.81     92.18 o 
  -4   3   6      105.85       98.65      8.09 o 
  -3   3   6    28871.84    29530.54    253.53 o 
  -2   3   6    24163.83    24291.11    230.04 o 
  -1   3   6    11494.49    11673.77    108.75 o 
   0   3   6       19.66       23.85      6.62 o 
   1   3   6     5429.32     5834.91     61.19 o 
   2   3   6     7499.15     7460.10     74.44 o 
   3   3   6    10451.82    10581.81     99.75 o 
   4   3   6      162.23      147.36     15.28 o 
   5   3   6     1342.20     1435.08     40.54 o 
   6   3   6      159.27      157.98     15.55 o 
   7   3   6      938.92      964.43     44.88 o 
   8   3   6       22.56       15.74     14.63 o 
   9   3   6        3.65        7.83     12.25 o 
  10   3   6      209.19      180.72     43.24 o 
  11   3   6       18.51        9.67     19.17 o 
  12   3   6        0.30       42.34     24.99 o 
  13   3   6       50.27       41.58     33.16 o 
  14   3   6      300.88      203.25     41.15 o 
  15   3   6        1.70       12.49     87.62 o 
 -17   4   6      129.90       52.49     69.93 o 
 -16   4   6      159.99       48.35     52.05 o 
 -15   4   6      605.74      575.64     80.59 o 
 -14   4   6      681.70      747.30    120.15 o 
 -13   4   6      168.29      149.69     49.59 o 
 -12   4   6       73.80      -43.21     43.21 o 
 -11   4   6     3728.34     3764.73    115.95 o 
 -10   4   6     2231.44     2198.01     65.90 o 
  -9   4   6     3219.77     3051.18     68.46 o 
  -8   4   6     1270.46     1229.94     41.30 o 
  -7   4   6     2660.84     2795.31     40.05 o 
  -6   4   6      504.51      554.15     16.52 o 
  -5   4   6      111.23      134.18     10.41 o 
  -4   4   6    11684.63    12039.79    110.70 o 
  -3   4   6      149.54      175.30     10.58 o 
  -2   4   6     5491.18     5504.38     92.70 o 
  -1   4   6     1430.47     1561.82     26.28 o 
   0   4   6       34.19       41.83      6.55 o 
   1   4   6     1601.90     1807.66     26.27 o 
   2   4   6     5402.01     5569.96     63.04 o 
   3   4   6      476.17      457.35     16.33 o 
   4   4   6      285.24      296.77     14.37 o 
   5   4   6       14.25       24.56     11.59 o 
   6   4   6     1463.43     1368.99     40.48 o 
   7   4   6       66.07       54.03     13.17 o 
   8   4   6      207.03      234.51     26.66 o 
   9   4   6     2493.80     2501.21     70.45 o 
  10   4   6      581.85      605.89     35.32 o 
  11   4   6      122.27      163.10     25.79 o 
  12   4   6       77.25       72.16     27.82 o 
  13   4   6     2217.62     2631.81    171.38 o 
  14   4   6       86.98       48.68     35.82 o 
  15   4   6        3.87       -2.19     83.74 o 
 -17   5   6      890.81     1025.06    137.76 o 
 -16   5   6        1.10       34.74     51.22 o 
 -15   5   6      483.89      455.63     75.30 o 
 -14   5   6       12.93        9.77     40.14 o 
 -13   5   6       89.86      163.05     55.44 o 
 -12   5   6      223.80      194.55     43.79 o 
 -11   5   6     1082.61      975.60     89.00 o 
 -10   5   6     2743.60     2740.99     86.41 o 
  -9   5   6      222.16      182.58     22.47 o 
  -8   5   6      144.08      130.90     19.15 o 
  -7   5   6     7063.39     7337.74     93.82 o 
  -6   5   6     2266.47     2181.74     33.84 o 
  -5   5   6        5.33       -6.66      6.66 o 
  -4   5   6      907.69      926.57     22.95 o 
  -3   5   6    16161.93    16090.14    137.43 o 
  -2   5   6    14486.61    14833.72    127.19 o 
  -1   5   6      735.14      746.07     21.19 o 
   0   5   6     6028.36     6479.51     68.96 o 
   1   5   6     6268.92     6067.07     62.82 o 
   2   5   6     7529.11     7629.21     78.14 o 
   3   5   6     9745.40     9584.52     91.62 o 
   4   5   6     1772.06     1877.05     27.90 o 
   5   5   6       21.57       11.59      7.67 o 
   6   5   6      967.11      886.18     33.88 o 
   7   5   6     1979.49     2114.55     49.98 o 
   8   5   6     2496.07     2463.10     56.08 o 
   9   5   6      118.50      116.33     22.15 o 
  10   5   6       18.93       20.39     19.43 o 
  11   5   6       56.06       24.09     22.88 o 
  12   5   6      477.24      421.93     40.39 o 
  13   5   6      121.01      132.27     45.66 o 
  14   5   6       25.35       60.03     66.36 o 
  15   5   6        1.19      -68.37     68.37 o 
 -17   6   6        0.33       76.81     95.22 o 
 -16   6   6       93.91      149.28     69.65 o 
 -15   6   6      363.86      343.62     67.95 o 
 -14   6   6      454.08      382.41     67.81 o 
 -13   6   6      617.59      717.26    105.78 o 
 -12   6   6       68.22       63.33     31.35 o 
 -11   6   6      170.92      223.55     44.22 o 
 -10   6   6     3887.65     3761.71    103.28 o 
  -9   6   6     1103.85     1035.55     42.16 o 
  -8   6   6      372.64      421.94     29.04 o 
  -7   6   6       17.61       11.54     11.62 o 
  -6   6   6     1726.54     1764.69     32.94 o 
  -5   6   6       24.72       37.64      9.20 o 
  -4   6   6     1422.12     1288.01     25.33 o 
  -3   6   6       39.71       27.41      6.61 o 
  -2   6   6      313.91      316.22     13.79 o 
  -1   6   6     3121.93     3038.84     39.86 o 
   0   6   6       14.92       18.75      6.58 o 
   1   6   6     2233.58     2053.72     31.40 o 
   2   6   6     1639.57     1767.21     27.82 o 
   3   6   6    24101.10    23662.54    194.42 o 
   4   6   6     1214.46     1183.11     22.14 o 
   5   6   6     2689.34     2635.68     42.29 o 
   6   6   6      308.91      316.64     18.33 o 
   7   6   6     7985.30     8096.66    120.17 o 
   8   6   6     2959.94     2972.30     68.83 o 
   9   6   6     2148.24     1994.55     61.29 o 
  10   6   6      840.50      855.52     43.10 o 
  11   6   6      541.90      418.47     40.47 o 
  12   6   6      259.58      227.64     35.87 o 
  13   6   6      627.58      674.49     62.07 o 
  14   6   6      504.75      498.20     62.23 o 
 -16   7   6     1173.32     1088.57    194.15 o 
 -15   7   6      133.33      108.29     55.38 o 
 -14   7   6       83.86       49.46     46.17 o 
 -13   7   6      857.71     1005.39    141.27 o 
 -12   7   6      761.41      623.79     52.00 o 
 -11   7   6      659.61      612.19     43.45 o 
 -10   7   6       40.07       12.76     19.89 o 
  -9   7   6     1317.68     1209.75     46.77 o 
  -8   7   6     1274.71     1220.69     44.53 o 
  -7   7   6      473.33      491.71     26.86 o 
  -6   7   6       19.68       24.98     10.64 o 
  -5   7   6      839.46      831.46     25.80 o 
  -4   7   6     3540.58     3544.84     48.87 o 
  -3   7   6      482.36      478.20     18.41 o 
  -2   7   6      105.55      109.79      9.45 o 
  -1   7   6     1339.22     1174.68     25.76 o 
   0   7   6     2538.52     2570.06     40.31 o 
   1   7   6       95.68      126.51     10.35 o 
   2   7   6     8885.01     8812.65     85.47 o 
   3   7   6     3556.97     3416.61     43.59 o 
   4   7   6        3.38       -3.18      6.81 o 
   5   7   6     1581.24     1619.92     38.47 o 
   6   7   6      465.59      488.57     19.61 o 
   7   7   6      604.31      736.50     28.72 o 
   8   7   6     2820.23     2971.38     61.90 o 
   9   7   6     3093.93     3218.98     81.74 o 
  10   7   6     3276.67     3220.93     73.43 o 
  11   7   6        8.66        7.25     19.37 o 
  12   7   6      621.85      576.50     48.53 o 
  13   7   6      144.53      155.50     44.71 o 
  14   7   6      382.88      427.26     68.97 o 
 -16   8   6        9.70       -5.74     87.11 o 
 -15   8   6      259.50      194.17     82.73 o 
 -14   8   6       15.95      -29.79     37.78 o 
 -13   8   6      133.92       69.84     35.73 o 
 -12   8   6      190.85      176.18     35.16 o 
 -11   8   6       37.90       27.65     22.69 o 
 -10   8   6       12.73       14.57     20.88 o 
  -9   8   6       77.60       69.43     21.55 o 
  -8   8   6      554.38      588.92     33.05 o 
  -7   8   6      347.08      286.26     24.44 o 
  -6   8   6       10.61        8.80     11.22 o 
  -5   8   6      254.80      242.62     17.88 o 
  -4   8   6     5682.51     5686.08     90.80 o 
  -3   8   6     1039.96     1104.24     26.93 o 
  -2   8   6     2810.26     2789.54     42.23 o 
  -1   8   6    10176.06     9835.50    105.80 o 
   0   8   6     4528.25     4548.70     55.22 o 
   1   8   6     5060.82     4946.24     58.91 o 
   2   8   6     2101.12     1972.72     32.13 o 
   3   8   6     2798.37     2814.49     50.45 o 
   4   8   6     3637.00     3538.34     49.97 o 
   5   8   6     1958.25     1937.95     35.61 o 
   6   8   6     1024.98      964.88     34.71 o 
   7   8   6       19.53       36.01     13.02 o 
   8   8   6     2425.79     2352.18     64.74 o 
   9   8   6        1.17       -6.34     21.59 o 
  10   8   6      336.34      353.82     34.76 o 
  11   8   6      281.55      276.50     33.45 o 
  12   8   6       11.07        9.01     31.31 o 
  13   8   6      107.12      102.71     37.09 o 
  14   8   6       59.06      106.70     94.88 o 
 -16   9   6      220.96      324.65    128.14 o 
 -15   9   6      168.53       34.01     99.35 o 
 -14   9   6        1.47      -14.01     56.11 o 
 -13   9   6       27.19      -21.45     36.47 o 
 -12   9   6     2163.55     2247.05     80.12 o 
 -11   9   6       70.87       70.48     26.50 o 
 -10   9   6     1460.15     1384.61     64.69 o 
  -9   9   6      703.85      672.56     43.09 o 
  -8   9   6     5278.52     5141.67     90.94 o 
  -7   9   6      134.23      137.24     20.69 o 
  -6   9   6     3636.82     3544.26     73.11 o 
  -5   9   6     1665.93     1765.08     38.52 o 
  -4   9   6      145.02      142.71     18.78 o 
  -3   9   6     3137.66     2933.75     45.62 o 
  -2   9   6     5990.83     6121.66     79.57 o 
  -1   9   6     1669.84     1693.93     32.71 o 
   0   9   6        9.61        8.72      9.83 o 
   1   9   6      332.32      321.66     17.06 o 
   2   9   6     2775.86     2788.73     45.70 o 
   3   9   6      488.31      482.30     20.72 o 
   4   9   6      880.78      859.62     26.22 o 
   5   9   6       87.56       61.92     11.24 o 
   6   9   6      686.13      718.50     24.56 o 
   7   9   6     2589.05     2640.91     73.22 o 
   8   9   6      360.13      360.43     31.54 o 
   9   9   6     2227.50     2265.95     67.25 o 
  10   9   6        2.23       -4.73     22.28 o 
  11   9   6     3061.33     3192.43     90.82 o 
  12   9   6        2.69      -35.12     36.11 o 
  13   9   6       13.63      107.05     41.19 o 
  14   9   6        0.63       28.02     72.09 o 
 -16  10   6        0.08       95.89    101.13 o 
 -15  10   6      913.81     1039.95    182.33 o 
 -14  10   6      162.59       88.61     48.16 o 
 -13  10   6     1236.46     1303.71     97.74 o 
 -12  10   6        2.25        3.45     28.49 o 
 -11  10   6       31.13       24.96     28.82 o 
 -10  10   6      206.66      155.46     29.59 o 
  -9  10   6     1852.70     1833.57     65.46 o 
  -8  10   6     2175.07     2085.23     64.73 o 
  -7  10   6       66.58       58.69     15.92 o 
  -6  10   6       12.49       20.88     14.19 o 
  -5  10   6     3789.29     3640.90     69.92 o 
  -4  10   6       15.40       10.74     10.50 o 
  -3  10   6     1801.88     1927.91     44.59 o 
  -2  10   6      163.61      127.27     16.58 o 
  -1  10   6    12827.23    12745.66    170.57 o 
   0  10   6      144.34      114.77     13.72 o 
   1  10   6     5897.92     5567.28     75.47 o 
   2  10   6      106.10       60.04     11.99 o 
   3  10   6       13.75       16.81     10.47 o 
   4  10   6       11.00       12.96     10.45 o 
   5  10   6     5420.62     5354.47     76.62 o 
   6  10   6     1307.17     1243.91     42.35 o 
   7  10   6      968.57      881.72     40.71 o 
   8  10   6       22.16       12.31     18.60 o 
   9  10   6      114.35       90.87     26.01 o 
  10  10   6       16.60       36.81     26.72 o 
  11  10   6       15.96       36.38     31.34 o 
  12  10   6      368.17      379.59     40.54 o 
  13  10   6        1.06       83.99     36.82 o 
 -15  11   6        9.80      -46.93     84.75 o 
 -14  11   6        8.60       26.98     43.70 o 
 -13  11   6       29.08       26.22     42.23 o 
 -12  11   6       61.19       84.16     32.80 o 
 -11  11   6      464.90      496.00     49.20 o 
 -10  11   6       23.97       73.98     29.78 o 
  -9  11   6       10.02       17.11     20.02 o 
  -8  11   6      133.00      103.22     21.66 o 
  -7  11   6      824.83      805.73     34.95 o 
  -6  11   6      227.76      227.40     21.30 o 
  -5  11   6     6297.45     6109.95     97.79 o 
  -4  11   6     1577.07     1524.17     46.60 o 
  -3  11   6     4100.12     4114.62     71.24 o 
  -2  11   6      567.86      598.93     28.01 o 
  -1  11   6     1639.98     1638.37     42.60 o 
   0  11   6      124.33       55.85     20.41 o 
   1  11   6     2113.57     2115.01     45.61 o 
   2  11   6      144.31      147.78     15.85 o 
   3  11   6       66.54       39.05     12.00 o 
   4  11   6        1.81      -11.14     11.14 o 
   5  11   6     4087.48     3881.69     74.17 o 
   6  11   6       33.05       46.57     18.46 o 
   7  11   6      176.09       93.16     22.82 o 
   8  11   6       99.95       91.95     24.37 o 
   9  11   6     2311.35     2323.16    112.37 o 
  10  11   6       36.76       78.65     27.04 o 
  11  11   6       25.01       13.42     23.85 o 
  12  11   6       51.19       63.17     32.83 o 
  13  11   6       11.81       77.17     51.43 o 
 -15  12   6      209.23      112.47     77.57 o 
 -14  12   6      951.80      992.30    112.92 o 
 -13  12   6      581.34      751.09     72.41 o 
 -12  12   6       29.67       36.99     32.74 o 
 -11  12   6      240.80      294.48     42.86 o 
 -10  12   6     4601.16     4790.46    128.08 o 
  -9  12   6     1035.35      978.07     52.75 o 
  -8  12   6      267.08      199.60     27.52 o 
  -7  12   6     1316.27     1390.65     47.89 o 
  -6  12   6     1484.60     1420.49     43.36 o 
  -5  12   6      760.67      710.29     34.49 o 
  -4  12   6     2209.80     2160.23     55.05 o 
  -3  12   6     1097.49     1063.40     37.04 o 
  -2  12   6      900.79      893.81     37.17 o 
  -1  12   6      254.00      333.53     25.91 o 
   0  12   6       30.67       33.13     14.65 o 
   1  12   6      946.17      970.35     35.22 o 
   2  12   6     3537.34     3570.66     67.79 o 
   3  12   6      163.51      131.09     19.22 o 
   4  12   6      510.26      382.11     28.95 o 
   5  12   6     3562.64     3482.63     79.15 o 
   6  12   6     1403.59     1414.18     54.19 o 
   7  12   6      716.81      747.78     43.90 o 
   8  12   6       84.00       49.22     24.28 o 
   9  12   6      556.57      521.61     53.35 o 
  10  12   6      350.84      409.88     42.44 o 
  11  12   6       54.59       61.59     29.38 o 
  12  12   6        5.02       48.21     32.59 o 
  13  12   6      472.49      464.86     56.01 o 
 -14  13   6        8.50       25.65     53.20 o 
 -13  13   6       79.63       47.97     44.72 o 
 -12  13   6      874.34      953.72    108.22 o 
 -11  13   6        6.91      -15.15     29.25 o 
 -10  13   6      904.42     1071.50    108.93 o 
  -9  13   6       83.54       67.95     27.04 o 
  -8  13   6      249.55      262.27     31.12 o 
  -7  13   6        3.01      -14.37     19.79 o 
  -6  13   6       81.32       55.56     21.07 o 
  -5  13   6       32.81       12.06     19.38 o 
  -4  13   6       67.55       41.53     19.42 o 
  -3  13   6      195.93      212.76     33.02 o 
  -2  13   6     1467.27     1487.65     44.20 o 
  -1  13   6      148.34      122.64     20.60 o 
   0  13   6     2394.21     2372.07     60.44 o 
   1  13   6     1072.82     1027.06     37.48 o 
   2  13   6     4302.86     4204.48     76.93 o 
   3  13   6      121.64      132.30     23.96 o 
   4  13   6     1401.57     1463.87     53.76 o 
   5  13   6      553.64      588.42     36.49 o 
   6  13   6     2562.01     2671.58     74.47 o 
   7  13   6     1896.28     1866.39     64.69 o 
   8  13   6      564.55      625.56     62.40 o 
   9  13   6      589.26      595.09     48.31 o 
  10  13   6      707.83      897.70     57.80 o 
  11  13   6      880.95     1057.11     69.70 o 
  12  13   6       28.87        6.18     34.10 o 
 -14  14   6      678.11      634.45    117.25 o 
 -13  14   6        7.17      -31.69     45.11 o 
 -12  14   6      126.36       86.58     44.86 o 
 -11  14   6      292.06      325.46     48.32 o 
 -10  14   6     1392.86     1197.32     71.49 o 
  -9  14   6        4.91       16.72     24.32 o 
  -8  14   6      930.65      781.79     45.59 o 
  -7  14   6      394.62      310.53     43.91 o 
  -6  14   6     1926.38     1790.94    106.68 o 
  -5  14   6      312.14      282.08     33.51 o 
  -4  14   6     3210.62     3070.43     81.20 o 
  -3  14   6       12.42       15.57     21.76 o 
  -2  14   6      182.75      137.11     22.53 o 
  -1  14   6     2605.58     2631.45     62.96 o 
   0  14   6     1402.90     1520.05     46.74 o 
   1  14   6      182.84      154.41     21.73 o 
   2  14   6      321.27      258.59     28.63 o 
   3  14   6     2215.75     2209.38     81.07 o 
   4  14   6     1638.93     1756.22     60.27 o 
   5  14   6       12.06       21.74     21.40 o 
   6  14   6        4.53       10.81     22.37 o 
   7  14   6      106.50      149.74     29.35 o 
   8  14   6      954.24      858.95     52.21 o 
   9  14   6       13.74       -1.82     27.97 o 
  10  14   6      796.37      833.45     57.15 o 
  11  14   6      171.65      172.52     48.00 o 
  12  14   6      130.57      119.41     44.52 o 
 -13  15   6        0.16      -52.27     52.27 o 
 -12  15   6        5.44      -33.86     38.83 o 
 -11  15   6      333.27      239.68     44.95 o 
 -10  15   6       95.10      125.97     36.76 o 
  -9  15   6       89.78       92.38     33.15 o 
  -8  15   6      321.53      245.48     47.17 o 
  -7  15   6      108.09       80.79     36.60 o 
  -6  15   6     2335.67     2456.77     85.04 o 
  -5  15   6      362.28      379.30     48.50 o 
  -4  15   6       45.84       26.26     27.68 o 
  -3  15   6       48.02       30.02     28.67 o 
  -2  15   6      949.38      980.02     45.18 o 
  -1  15   6      321.66      371.83     32.06 o 
   0  15   6      406.44      367.78     32.27 o 
   1  15   6     1105.34     1076.54     51.92 o 
   2  15   6      175.89      123.42     25.65 o 
   3  15   6       50.11       34.25     21.94 o 
   4  15   6       94.97       46.07     24.44 o 
   5  15   6      357.84      339.62     55.21 o 
   6  15   6      510.77      498.08     41.12 o 
   7  15   6       10.77       12.47     25.06 o 
   8  15   6      266.15      194.91     34.51 o 
   9  15   6       28.39       43.98     35.65 o 
  10  15   6      885.88      996.33     69.80 o 
  11  15   6       27.92       31.31     51.73 o 
 -13  16   6       16.66      -14.68     53.20 o 
 -12  16   6        0.09        6.99     48.35 o 
 -11  16   6      133.10      203.28     56.31 o 
 -10  16   6     1439.64     1426.55     97.25 o 
  -9  16   6      331.09      363.01     55.91 o 
  -8  16   6     2090.39     2307.24     92.31 o 
  -7  16   6      188.60      160.74     42.01 o 
  -6  16   6      106.11      103.78     34.48 o 
  -5  16   6     1190.50     1049.13     69.39 o 
  -4  16   6     9277.71     9071.76    203.32 o 
  -3  16   6      231.15      241.44     42.45 o 
  -2  16   6      260.39      296.11     49.00 o 
  -1  16   6     1125.03     1200.73     54.47 o 
   0  16   6     2445.03     2649.80     86.78 o 
   1  16   6      309.50      258.36     44.36 o 
   2  16   6      354.73      209.06     42.62 o 
   3  16   6     1531.17     1413.68     65.64 o 
   4  16   6      658.68      653.50     47.46 o 
   5  16   6      240.83      162.39     40.67 o 
   6  16   6       47.32       53.49     29.48 o 
   7  16   6       70.10       41.36     29.13 o 
   8  16   6      498.54      553.92     48.48 o 
   9  16   6      106.02       48.44     34.21 o 
  10  16   6        7.95       39.93     39.00 o 
  11  16   6       30.20       92.41     56.26 o 
 -12  17   6       77.35       51.65     67.60 o 
 -11  17   6      330.08      318.13     85.49 o 
 -10  17   6      297.01      229.55     56.89 o 
  -9  17   6      678.22      794.03     74.04 o 
  -8  17   6        0.26      -22.30     36.07 o 
  -7  17   6      145.97       73.76     42.90 o 
  -6  17   6       35.67       26.48     37.36 o 
  -5  17   6       72.30       41.53     36.78 o 
  -4  17   6        1.77      -26.00     31.22 o 
  -3  17   6      212.59      173.13     42.22 o 
  -2  17   6      429.88      454.68     94.75 o 
  -1  17   6        9.06       -4.52     32.59 o 
   0  17   6      926.52     1038.46     59.99 o 
   1  17   6        4.46       -5.81     28.48 o 
   2  17   6      575.11      619.61     53.35 o 
   3  17   6      150.21      205.25     35.25 o 
   4  17   6        5.09      -11.09     26.27 o 
   5  17   6        7.66       -9.47     27.02 o 
   6  17   6       45.49       20.44     30.53 o 
   7  17   6      358.41      330.44     44.42 o 
   8  17   6        1.91       21.92     32.95 o 
   9  17   6       25.65       41.26     39.85 o 
  10  17   6       49.49       88.57     50.66 o 
 -11  18   6      388.47      216.20    204.19 o 
 -10  18   6      622.72      487.61     96.87 o 
  -9  18   6     1220.52     1251.42    104.51 o 
  -8  18   6        0.62       12.61     45.80 o 
  -7  18   6        4.97       17.05     45.22 o 
  -6  18   6      215.63      288.99     90.93 o 
  -5  18   6      407.79      423.03     57.64 o 
  -4  18   6        0.18       21.24     43.81 o 
  -3  18   6      790.09      845.46     68.14 o 
  -2  18   6      346.36      273.90     61.39 o 
  -1  18   6      811.05      812.55     68.34 o 
   0  18   6       78.28      115.70     43.40 o 
   1  18   6     1043.45     1070.56     81.63 o 
   2  18   6      186.60       72.85     38.36 o 
   3  18   6       78.81       18.65     35.06 o 
   4  18   6        2.71       65.15     34.23 o 
   5  18   6      889.10      938.69     59.78 o 
   6  18   6        3.60       16.40     31.21 o 
   7  18   6      197.61      227.82     45.65 o 
   8  18   6      312.42      202.86     49.60 o 
   9  18   6       48.25        8.81     49.33 o 
 -10  19   6       14.24      -42.71    102.48 o 
  -9  19   6       95.88       73.27    104.00 o 
  -8  19   6      511.29      639.84    100.97 o 
  -7  19   6      122.12       74.82     63.44 o 
  -6  19   6      542.17      601.81     80.57 o 
  -5  19   6       45.79       60.51     44.21 o 
  -4  19   6        1.20      -47.05     51.63 o 
  -3  19   6     1380.90     1505.95    105.83 o 
  -2  19   6      643.64      803.67     92.90 o 
  -1  19   6       46.94       32.68     70.89 o 
   0  19   6       26.84       28.68     42.04 o 
   1  19   6     1452.42     1741.05     96.96 o 
   2  19   6       95.77      122.37     53.40 o 
   3  19   6        4.45       35.45     51.12 o 
   4  19   6      201.81      184.95     43.00 o 
   5  19   6     1495.30     1838.66     88.42 o 
   6  19   6       14.49       19.44     44.40 o 
   7  19   6      127.01       97.68     44.00 o 
   8  19   6       90.38      130.44     48.73 o 
  -9  20   6      401.87      282.44    137.08 o 
  -8  20   6       78.20      -80.87     98.59 o 
  -7  20   6      121.04       64.25     81.71 o 
  -6  20   6      266.22      274.15     67.16 o 
  -5  20   6       36.19       -1.00     42.77 o 
  -4  20   6      231.79      217.82     55.95 o 
  -3  20   6        4.12      -50.47     50.47 o 
  -2  20   6      101.03      119.02     58.44 o 
  -1  20   6     1155.65     1437.69    107.05 o 
   0  20   6       30.41        0.97     43.58 o 
   1  20   6      328.40      323.78     60.94 o 
   2  20   6       77.10       40.30     48.95 o 
   3  20   6       64.71      -25.53     62.85 o 
   4  20   6      194.86      252.05    115.14 o 
   5  20   6     1036.85     1069.92    113.98 o 
   6  20   6      440.72      427.07     71.33 o 
   7  20   6       93.45       45.44     52.72 o 
  -8  21   6       93.24      130.67    116.32 o 
  -7  21   6       66.05       29.38    110.58 o 
  -6  21   6      347.24      240.91    124.09 o 
  -5  21   6       79.13       73.78    112.94 o 
  -4  21   6      271.40      258.38     93.55 o 
  -3  21   6      160.78      228.42    104.67 o 
  -2  21   6      154.37      267.67     90.42 o 
  -1  21   6       44.00       12.66     95.05 o 
   0  21   6      254.42      106.02    110.07 o 
   1  21   6       15.90      -15.65     62.79 o 
   2  21   6      706.88      729.49    153.29 o 
   3  21   6      273.06      373.61    126.28 o 
   4  21   6      660.78      757.68    159.37 o 
   5  21   6       58.15       90.83    110.75 o 
   6  21   6       98.96       28.70    105.35 o 
  -6  22   6      117.26     -102.31    102.31 o 
  -5  22   6      235.27      278.39    141.98 o 
  -4  22   6      318.39      232.30    134.21 o 
  -3  22   6      497.92      627.69    164.27 o 
  -2  22   6      417.74      412.94    139.11 o 
  -1  22   6      570.02      516.26    149.92 o 
   0  22   6      872.27     1044.01    179.80 o 
   1  22   6      489.33      538.46    112.01 o 
   2  22   6      104.88      256.27    125.94 o 
   3  22   6       14.39      198.03    116.49 o 
   4  22   6      481.89      313.34    133.88 o 
  -4  23   6        4.59       52.67    122.06 o 
  -3  23   6        9.21       65.84    121.55 o 
  -2  23   6       10.34       26.34    109.57 o 
  -1  23   6       74.57       21.61    109.74 o 
   0  23   6       24.00       -9.45    111.59 o 
 -17   0   7      221.53      372.76    137.08 o 
 -15   0   7      527.48      635.11    145.19 o 
 -13   0   7      109.81       58.92     73.10 o 
 -11   0   7      349.13      299.32     84.07 o 
  -9   0   7     1157.51     1373.41     65.08 o 
  -7   0   7    16875.86    16685.56    293.46 o 
  -5   0   7     1641.62     1665.36     35.41 o 
  -3   0   7    11753.96    11594.09    182.07 o 
  -1   0   7    23430.47    25057.98    322.41 o 
   1   0   7       38.97      111.13      9.90 o 
   3   0   7     4243.84     4387.15     81.91 o 
   5   0   7    11745.61    11928.40    194.50 o 
   7   0   7       63.77       78.65     35.82 o 
   9   0   7    13134.06    13408.02    231.82 o 
  11   0   7      889.82     1016.78     96.03 o 
  13   0   7     2605.88     2893.30    220.48 o 
 -17   1   7       11.17      -51.70     60.98 o 
 -16   1   7        5.08        1.87     53.97 o 
 -15   1   7      738.23      684.94    105.07 o 
 -14   1   7        2.35       31.93     67.95 o 
 -13   1   7        0.39      -36.36     36.36 o 
 -12   1   7      496.02      426.16     72.63 o 
 -11   1   7     2934.87     3142.39    115.37 o 
 -10   1   7     1250.66     1216.74     46.23 o 
  -9   1   7       68.75       77.86     17.18 o 
  -8   1   7      730.81      736.41     33.91 o 
  -7   1   7     9090.05     8903.72    115.06 o 
  -6   1   7     1543.69     1621.55     30.09 o 
  -5   1   7    16580.89    16499.48    157.24 o 
  -4   1   7      247.10      299.84     12.20 o 
  -3   1   7     6157.39     6109.06     69.56 o 
  -2   1   7     4062.07     3976.42     62.32 o 
  -1   1   7    21518.03    21781.01    200.61 o 
   0   1   7     1104.83     1087.50     23.95 o 
   1   1   7      888.97      974.95     18.28 o 
   2   1   7    12832.91    13522.52    122.91 o 
   3   1   7      736.49      717.36     20.99 o 
   4   1   7     3475.56     3493.06     46.94 o 
   5   1   7        0.24        5.53      8.27 o 
   6   1   7     3226.54     3273.58     64.10 o 
   7   1   7      235.66      244.59     22.52 o 
   8   1   7       16.48       16.78     14.95 o 
   9   1   7       38.59        5.74     16.36 o 
  10   1   7      152.17      151.22     30.74 o 
  11   1   7        4.22       -7.50     26.46 o 
  12   1   7       92.36        8.31     45.21 o 
  13   1   7       67.70       62.85     25.87 o 
  14   1   7        4.03        8.95     76.31 o 
 -17   2   7      108.19       -6.49     68.02 o 
 -16   2   7      116.25      168.96     61.92 o 
 -15   2   7       43.25        2.63     42.28 o 
 -14   2   7      362.28      226.64     88.38 o 
 -13   2   7       25.42        5.83     39.91 o 
 -12   2   7        2.89       29.50     31.73 o 
 -11   2   7     1268.31     1266.46     76.97 o 
 -10   2   7     1844.97     1854.74     87.26 o 
  -9   2   7      417.94      388.66     27.85 o 
  -8   2   7      210.37      194.32     17.74 o 
  -7   2   7        1.40       25.02      7.81 o 
  -6   2   7     2108.23     2162.62     33.81 o 
  -5   2   7      690.32      715.76     17.07 o 
  -4   2   7     1053.02     1126.74     23.27 o 
  -3   2   7     2871.87     2930.16     43.09 o 
  -2   2   7      267.44      189.94     12.30 o 
  -1   2   7    20442.73    21447.55    198.03 o 
   0   2   7      111.30      114.98      9.01 o 
   1   2   7    10289.94    10776.94    106.92 o 
   2   2   7      115.08      162.45      8.65 o 
   3   2   7    19942.36    19957.66    183.68 o 
   4   2   7     1483.17     1607.68     32.58 o 
   5   2   7     1586.47     1537.85     36.10 o 
   6   2   7      960.72      993.04     35.47 o 
   7   2   7      263.40      228.86     22.08 o 
   8   2   7     1903.62     1974.57     50.50 o 
   9   2   7      678.91      703.05     34.89 o 
  10   2   7     2506.25     2620.96     77.77 o 
  11   2   7      181.70      124.61     39.88 o 
  12   2   7      175.19      130.45     32.18 o 
  13   2   7        4.59       75.41     65.00 o 
  14   2   7      956.23      991.59     70.05 o 
  15   2   7        3.90      -17.39     88.13 o 
 -17   3   7       84.31       16.92     83.40 o 
 -16   3   7     2569.22     2832.78    157.61 o 
 -15   3   7      528.02      364.21     69.57 o 
 -14   3   7      214.33      179.96     52.53 o 
 -13   3   7       49.28       64.64     33.03 o 
 -12   3   7     2922.85     3095.53    124.17 o 
 -11   3   7     2817.68     2807.90    112.18 o 
 -10   3   7     6132.49     6147.03    146.16 o 
  -9   3   7     1354.69     1294.39     52.09 o 
  -8   3   7      967.60     1052.37     36.16 o 
  -7   3   7     6436.78     6285.11     82.54 o 
  -6   3   7     5740.11     5644.06     59.66 o 
  -5   3   7      175.66      142.48     10.60 o 
  -4   3   7      231.13      276.60     15.89 o 
  -3   3   7       72.32       78.79      8.93 o 
  -2   3   7     1535.95     1505.24     43.42 o 
  -1   3   7      194.23      139.02      9.52 o 
   0   3   7     3358.61     3424.99     42.17 o 
   1   3   7    19561.34    19509.50    166.48 o 
   2   3   7      107.93      100.72      8.11 o 
   3   3   7      908.13      891.86     17.15 o 
   4   3   7     4910.29     4863.48     72.37 o 
   5   3   7     5737.84     5659.93     81.70 o 
   6   3   7      137.17       96.89     16.51 o 
   7   3   7     1305.39     1423.17     43.90 o 
   8   3   7     3302.42     3348.99     77.83 o 
   9   3   7       15.18       19.48     13.02 o 
  10   3   7      200.34      182.30     22.42 o 
  11   3   7       61.81       37.19     20.39 o 
  12   3   7       59.05       32.36     34.79 o 
  13   3   7       22.62       54.44     30.94 o 
  14   3   7        2.03       72.82     36.12 o 
  15   3   7       26.40      -41.02     84.24 o 
 -17   4   7       15.04       -1.16     63.83 o 
 -16   4   7       25.56      -44.79     44.79 o 
 -15   4   7       60.94       33.67     47.20 o 
 -14   4   7        8.94       20.65     41.20 o 
 -13   4   7      396.65      275.89     46.24 o 
 -12   4   7        4.29       25.11     27.81 o 
 -11   4   7       70.08      106.53     31.37 o 
 -10   4   7      773.67      706.96     45.62 o 
  -9   4   7     2004.84     2104.49     56.66 o 
  -8   4   7     4523.67     4572.88     89.62 o 
  -7   4   7     1324.56     1304.30     33.09 o 
  -6   4   7     1272.58     1238.92     24.93 o 
  -5   4   7     3408.49     3743.70     44.11 o 
  -4   4   7    27630.53    28844.20    226.73 o 
  -3   4   7     5947.61     5834.39     63.64 o 
  -2   4   7      199.94      202.26     11.24 o 
  -1   4   7     1107.33     1028.98     20.36 o 
   0   4   7    21588.37    21324.89    182.46 o 
   1   4   7     1536.92     1458.05     24.95 o 
   2   4   7      602.85      634.02     19.95 o 
   3   4   7     4489.11     4315.04     51.41 o 
   4   4   7    14349.62    14531.05    149.12 o 
   5   4   7      551.87      508.96     26.78 o 
   6   4   7        3.85       -8.18     13.28 o 
   7   4   7      147.98      110.15     15.34 o 
   8   4   7     3170.04     3217.08     88.05 o 
   9   4   7      690.75      661.55     33.92 o 
  10   4   7       91.63       67.71     22.50 o 
  11   4   7      131.09      161.50     44.53 o 
  12   4   7       88.76       91.74     38.21 o 
  13   4   7       66.99      138.33     40.17 o 
  14   4   7      108.30       81.21     56.30 o 
 -17   5   7      202.35      166.91     84.00 o 
 -16   5   7     1749.21     1910.32    160.51 o 
 -15   5   7      526.59      720.34     88.21 o 
 -14   5   7      593.05      627.58    128.03 o 
 -13   5   7     1033.59     1066.29     75.75 o 
 -12   5   7      847.85      783.86     64.23 o 
 -11   5   7      688.63      679.09     56.69 o 
 -10   5   7     5235.08     5379.21    111.30 o 
  -9   5   7      476.62      454.34     30.56 o 
  -8   5   7       40.49       24.23     15.09 o 
  -7   5   7      302.87      278.21     32.94 o 
  -6   5   7     1240.47     1212.38     28.59 o 
  -5   5   7     1188.17     1151.95     23.90 o 
  -4   5   7     2108.39     2109.55     34.72 o 
  -3   5   7     1338.40     1301.12     33.03 o 
  -2   5   7     3862.63     3912.41     51.31 o 
  -1   5   7        9.37        4.81      6.09 o 
   0   5   7     1359.45     1287.37     25.90 o 
   1   5   7      975.44      999.12     21.74 o 
   2   5   7     2217.72     2155.51     33.37 o 
   3   5   7      687.60      676.00     17.67 o 
   4   5   7     1675.82     1582.38     27.34 o 
   5   5   7     3930.53     3905.48     61.94 o 
   6   5   7      143.10      165.43     18.03 o 
   7   5   7     3234.34     3139.93     68.69 o 
   8   5   7      802.13      809.42     37.31 o 
   9   5   7     1873.01     1903.95     77.52 o 
  10   5   7      112.61      145.33     25.42 o 
  11   5   7      133.85      165.39     32.18 o 
  12   5   7      448.07      485.35     42.28 o 
  13   5   7      281.75      292.55     45.15 o 
  14   5   7       10.77       57.89     48.87 o 
 -17   6   7       46.33       83.98     71.79 o 
 -16   6   7       99.00      116.54     67.42 o 
 -15   6   7      175.64      118.72     59.56 o 
 -14   6   7        5.32       14.85     42.38 o 
 -13   6   7      312.67      239.88     45.96 o 
 -12   6   7     1033.91      959.74     69.56 o 
 -11   6   7       96.08      117.95     28.84 o 
 -10   6   7     1241.67     1244.74     90.05 o 
  -9   6   7     1967.32     1903.40     56.07 o 
  -8   6   7      884.44      896.05     38.72 o 
  -7   6   7     1686.81     1565.87     42.65 o 
  -6   6   7    10876.53    10498.67    123.86 o 
  -5   6   7     6095.45     6389.99     77.47 o 
  -4   6   7      877.13      889.64     20.68 o 
  -3   6   7     6939.13     7298.93     80.46 o 
  -2   6   7    13557.55    13822.65    122.19 o 
  -1   6   7     2905.02     2911.80     41.45 o 
   0   6   7     2321.06     2513.31     37.91 o 
   1   6   7     5410.92     5125.57     69.96 o 
   2   6   7     5046.34     4934.87     55.07 o 
   3   6   7     2264.10     2273.56     33.04 o 
   4   6   7     2337.29     2419.07     34.96 o 
   5   6   7      556.52      561.61     21.62 o 
   6   6   7      203.06      195.07     19.50 o 
   7   6   7       30.70       56.40     16.57 o 
   8   6   7     3221.37     3172.23     88.27 o 
   9   6   7      299.47      269.75     27.77 o 
  10   6   7     2514.21     2772.42     64.09 o 
  11   6   7       71.02       40.20     27.06 o 
  12   6   7      824.66      988.77     78.25 o 
  13   6   7      117.19       99.81     41.97 o 
  14   6   7     1605.40     1872.75    108.50 o 
 -16   7   7      430.94      484.10    101.20 o 
 -15   7   7       17.20        9.29     59.96 o 
 -14   7   7      357.61      251.60     61.94 o 
 -13   7   7       76.99       73.33     34.71 o 
 -12   7   7       59.73       32.93     27.36 o 
 -11   7   7      302.38      250.41     32.60 o 
 -10   7   7     4350.91     4223.44     99.54 o 
  -9   7   7      154.06      165.60     32.87 o 
  -8   7   7     5745.84     5784.17    110.18 o 
  -7   7   7     1073.61     1080.05     37.30 o 
  -6   7   7     1946.31     1889.98     41.09 o 
  -5   7   7     1436.75     1365.68     39.27 o 
  -4   7   7     4528.44     4747.49     60.28 o 
  -3   7   7     4128.39     4066.32     49.12 o 
  -2   7   7     1066.48     1057.69     22.71 o 
  -1   7   7     3124.71     3244.88     45.83 o 
   0   7   7       10.18       -6.76      6.76 o 
   1   7   7     5530.80     5337.56     61.81 o 
   2   7   7     1799.41     1684.94     29.06 o 
   3   7   7     6653.56     6755.76     75.85 o 
   4   7   7       11.22        0.12      7.09 o 
   5   7   7     2700.95     2779.32     43.59 o 
   6   7   7      588.91      529.55     23.35 o 
   7   7   7     4461.03     4568.17     84.21 o 
   8   7   7      206.32      196.92     24.97 o 
   9   7   7       31.02       62.47     25.58 o 
  10   7   7      758.18      769.06     52.78 o 
  11   7   7      536.96      558.93     46.06 o 
  12   7   7      778.34      909.40     57.48 o 
  13   7   7      207.97      237.28     46.30 o 
  14   7   7      116.64      289.19    106.87 o 
 -16   8   7       10.47       30.89     95.72 o 
 -15   8   7      339.84      249.85    139.45 o 
 -14   8   7      599.37      525.43     74.46 o 
 -13   8   7      867.11      946.90     97.81 o 
 -12   8   7      542.52      488.13     48.76 o 
 -11   8   7      257.70      276.79     35.42 o 
 -10   8   7       90.52      105.59     26.29 o 
  -9   8   7     2541.17     2389.57     70.76 o 
  -8   8   7      465.87      451.25     32.16 o 
  -7   8   7     1061.31      999.99     36.91 o 
  -6   8   7      348.64      339.95     21.08 o 
  -5   8   7     2149.24     2294.36     45.97 o 
  -4   8   7      281.07      246.59     17.55 o 
  -3   8   7       97.01      105.52     10.65 o 
  -2   8   7      287.12      302.55     15.99 o 
  -1   8   7      205.62      230.98     14.18 o 
   0   8   7      292.11      265.39     18.44 o 
   1   8   7     2455.39     2580.79     39.86 o 
   2   8   7      751.41      672.23     21.45 o 
   3   8   7       60.95       58.31     11.83 o 
   4   8   7      289.74      279.52     16.54 o 
   5   8   7     1104.32     1118.33     26.43 o 
   6   8   7     2396.42     2386.86     49.66 o 
   7   8   7      857.06      792.35     31.15 o 
   8   8   7      317.49      315.72     29.97 o 
   9   8   7     2354.75     2291.06     66.39 o 
  10   8   7      112.74      132.43     23.72 o 
  11   8   7      151.53      160.37     28.95 o 
  12   8   7        7.06       26.28     27.75 o 
  13   8   7     1127.82     1178.81     88.04 o 
  14   8   7       13.65       -6.72     57.73 o 
 -16   9   7      267.77      208.16    118.51 o 
 -15   9   7      476.61      425.36     99.15 o 
 -14   9   7      284.09      377.81    120.46 o 
 -13   9   7       21.60       32.95     28.99 o 
 -12   9   7      492.37      532.65     78.01 o 
 -11   9   7     1877.75     1831.67     70.54 o 
 -10   9   7      220.42      211.75     31.81 o 
  -9   9   7      185.50      190.89     29.08 o 
  -8   9   7      720.51      777.70     40.00 o 
  -7   9   7     2628.67     2471.86     93.33 o 
  -6   9   7      166.03      146.45     18.05 o 
  -5   9   7     2742.06     2614.18     51.16 o 
  -4   9   7      629.81      664.94     29.45 o 
  -3   9   7     1100.11     1120.36     31.01 o 
  -2   9   7    11216.23    11340.25    147.82 o 
  -1   9   7     2484.71     2516.74     47.67 o 
   0   9   7       36.64       37.99     10.68 o 
   1   9   7      446.13      409.29     20.29 o 
   2   9   7     5507.05     5397.13     74.51 o 
   3   9   7      394.31      376.81     19.54 o 
   4   9   7      966.87      885.61     27.15 o 
   5   9   7      883.81      861.57     27.04 o 
   6   9   7     1303.42     1494.43     45.26 o 
   7   9   7      464.99      478.86     32.46 o 
   8   9   7        1.69       -9.16     18.39 o 
   9   9   7      559.82      632.77     38.81 o 
  10   9   7     1563.77     1707.08     62.05 o 
  11   9   7        5.73       26.69     28.94 o 
  12   9   7      487.37      545.73     50.22 o 
  13   9   7        0.97      -28.35     39.35 o 
 -16  10   7       17.08      -16.04     80.19 o 
 -15  10   7      105.51      -18.40     83.23 o 
 -14  10   7     1619.25     1798.20    116.97 o 
 -13  10   7      154.88      100.87     43.64 o 
 -12  10   7     1184.78     1219.01     64.22 o 
 -11  10   7      353.75      211.95     34.33 o 
 -10  10   7     1217.03     1107.68     55.83 o 
  -9  10   7       58.94       50.18     23.03 o 
  -8  10   7     3492.23     3410.80     86.40 o 
  -7  10   7        6.19       12.33     15.66 o 
  -6  10   7       13.99       -3.47     13.52 o 
  -5  10   7      426.47      395.55     24.09 o 
  -4  10   7     3358.33     3365.52     67.77 o 
  -3  10   7      937.62      884.08     29.92 o 
  -2  10   7     2899.74     2732.05     54.55 o 
  -1  10   7     4520.72     4413.95     65.30 o 
   0  10   7     1866.77     1881.71     41.99 o 
   1  10   7     3250.05     3236.30     55.16 o 
   2  10   7     2497.70     2370.62     46.13 o 
   3  10   7     2741.56     2763.71     48.64 o 
   4  10   7      186.12      200.19     16.64 o 
   5  10   7      154.11      126.36     17.00 o 
   6  10   7     3238.87     3116.78     80.29 o 
   7  10   7     2230.62     2421.48     63.78 o 
   8  10   7      335.53      342.69     31.20 o 
   9  10   7       58.06       38.28     21.92 o 
  10  10   7       23.24      -16.69     26.03 o 
  11  10   7      408.32      504.74     54.59 o 
  12  10   7        1.94        3.59     24.74 o 
  13  10   7       65.64      128.98     55.90 o 
 -15  11   7      204.14       94.20     93.70 o 
 -14  11   7      150.75      120.20     54.83 o 
 -13  11   7      306.32      320.43     53.75 o 
 -12  11   7      920.77      951.49    107.61 o 
 -11  11   7       96.25       56.62     33.53 o 
 -10  11   7      138.24      114.59     28.92 o 
  -9  11   7        8.05        1.65     20.51 o 
  -8  11   7     4929.51     4922.72     99.06 o 
  -7  11   7      213.11      187.89     24.42 o 
  -6  11   7      518.89      587.47     29.89 o 
  -5  11   7      151.25      147.32     27.18 o 
  -4  11   7     1109.86     1140.10     43.07 o 
  -3  11   7      824.01      801.91     34.53 o 
  -2  11   7     2472.04     2516.69     54.08 o 
  -1  11   7      103.57       82.94     17.25 o 
   0  11   7     3449.25     3360.87     59.73 o 
   1  11   7     1046.20     1010.97     38.41 o 
   2  11   7      109.27       83.47     14.35 o 
   3  11   7      402.24      383.57     22.77 o 
   4  11   7     1184.31     1153.44     40.86 o 
   5  11   7      772.21      768.31     36.18 o 
   6  11   7       65.59       27.77     18.61 o 
   7  11   7      304.20      298.30     30.16 o 
   8  11   7     2219.47     2222.28     80.20 o 
   9  11   7      430.12      415.83     38.34 o 
  10  11   7      465.85      518.60     45.11 o 
  11  11   7      235.64      266.48     34.32 o 
  12  11   7      679.09      837.56     62.57 o 
  13  11   7        5.35      -45.84     45.84 o 
 -15  12   7        6.00        6.43     55.48 o 
 -14  12   7      274.07      371.07    117.16 o 
 -13  12   7      336.26      363.35     58.55 o 
 -12  12   7      634.50      647.03     59.69 o 
 -11  12   7       95.17       62.84     33.01 o 
 -10  12   7        3.27        6.38     27.39 o 
  -9  12   7      752.88      736.45     60.22 o 
  -8  12   7     1027.76     1140.20     49.78 o 
  -7  12   7     4163.37     4348.33     91.43 o 
  -6  12   7      366.88      343.98     28.59 o 
  -5  12   7     1813.92     1789.30     54.98 o 
  -4  12   7     3927.63     3845.31     76.77 o 
  -3  12   7     7510.17     7434.95    134.67 o 
  -2  12   7       14.96       22.00     16.03 o 
  -1  12   7     1067.44      955.43     37.63 o 
   0  12   7     3746.46     3631.43     78.62 o 
   1  12   7     3715.00     3761.60     70.30 o 
   2  12   7       90.45       72.21     14.84 o 
   3  12   7      896.24     1027.85     39.46 o 
   4  12   7     2579.09     2669.00     62.12 o 
   5  12   7       11.95      -15.40     15.40 o 
   6  12   7      395.74      354.45     32.10 o 
   7  12   7      316.84      329.87     33.70 o 
   8  12   7      358.43      384.80     38.05 o 
   9  12   7      199.60      244.43     36.33 o 
  10  12   7      252.43      199.52     37.39 o 
  11  12   7       70.14       84.38     30.37 o 
  12  12   7       18.36        0.26     47.88 o 
 -14  13   7       14.16      -22.78     52.23 o 
 -13  13   7     1079.87      918.08     79.17 o 
 -12  13   7      233.94      170.29     42.19 o 
 -11  13   7      316.99      269.61     43.74 o 
 -10  13   7        1.84       18.21     37.51 o 
  -9  13   7      745.61      756.73     55.93 o 
  -8  13   7      357.54      368.63     37.59 o 
  -7  13   7      126.46      135.87     28.27 o 
  -6  13   7      126.19      123.84     24.82 o 
  -5  13   7     2523.12     2499.34     67.38 o 
  -4  13   7      259.03      266.50     30.95 o 
  -3  13   7      180.55      146.69     24.58 o 
  -2  13   7     1431.30     1424.24     50.71 o 
  -1  13   7      799.52      742.62     36.43 o 
   0  13   7       52.31       17.68     16.41 o 
   1  13   7     1886.17     1868.58     53.42 o 
   2  13   7     4184.29     4261.14     84.12 o 
   3  13   7      137.88      173.95     25.31 o 
   4  13   7      401.23      382.98     33.83 o 
   5  13   7       26.13       31.17     18.59 o 
   6  13   7      901.23      803.80     70.83 o 
   7  13   7     2586.35     2605.76     76.39 o 
   8  13   7       98.58       86.20     30.62 o 
   9  13   7      592.51      714.34     52.26 o 
  10  13   7     1264.97     1424.55     69.19 o 
  11  13   7      332.37      405.52     51.49 o 
  12  13   7      104.36      113.71     41.65 o 
 -14  14   7      206.58      165.83     72.26 o 
 -13  14   7      278.87      241.68     61.47 o 
 -12  14   7       95.94      140.39     42.28 o 
 -11  14   7      121.06      129.43     39.21 o 
 -10  14   7      344.08      384.51     57.47 o 
  -9  14   7      761.30      773.45     57.69 o 
  -8  14   7        1.57        4.39     28.82 o 
  -7  14   7      386.57      275.42     43.14 o 
  -6  14   7      120.54      114.40     32.18 o 
  -5  14   7     1027.16     1049.13     47.57 o 
  -4  14   7     1018.56      913.59     60.15 o 
  -3  14   7     1810.78     1818.76     67.65 o 
  -2  14   7      192.72      245.27     27.95 o 
  -1  14   7       55.38       20.29     23.24 o 
   0  14   7     1337.70     1272.48     47.25 o 
   1  14   7     1965.70     1795.48     80.79 o 
   2  14   7       27.45       35.21     20.33 o 
   3  14   7      413.74      393.19     35.48 o 
   4  14   7      195.40      155.20     26.92 o 
   5  14   7      668.70      644.53     46.73 o 
   6  14   7      751.54      688.20     45.11 o 
   7  14   7       94.52       89.35     27.76 o 
   8  14   7       70.88       17.86     26.77 o 
   9  14   7      880.17      986.91     59.71 o 
  10  14   7      855.36      980.33     83.05 o 
  11  14   7      104.30       94.30     53.57 o 
 -13  15   7        0.61       27.08     51.10 o 
 -12  15   7        9.21      -37.78     37.78 o 
 -11  15   7        4.87       45.41     40.84 o 
 -10  15   7       49.25       58.89     41.99 o 
  -9  15   7      343.52      291.11     48.64 o 
  -8  15   7        9.46       21.03     30.13 o 
  -7  15   7      270.06      284.61     47.27 o 
  -6  15   7      186.94      163.01     35.66 o 
  -5  15   7      249.77      235.05     46.98 o 
  -4  15   7     1180.24     1198.12     60.43 o 
  -3  15   7     1686.65     1547.01     65.87 o 
  -2  15   7      595.01      615.90     38.81 o 
  -1  15   7       55.96       32.42     23.54 o 
   0  15   7      529.55      574.70     37.93 o 
   1  15   7     6736.71     6776.81    148.77 o 
   2  15   7       12.59        3.43     19.94 o 
   3  15   7     2215.84     2322.23     69.59 o 
   4  15   7       24.55        9.94     22.21 o 
   5  15   7     1317.39     1331.45     65.03 o 
   6  15   7      186.49      112.24     31.58 o 
   7  15   7     3264.01     3447.74     93.11 o 
   8  15   7      360.19      387.09     42.26 o 
   9  15   7        2.00       11.13     31.13 o 
  10  15   7        2.14       17.98     34.92 o 
  11  15   7       49.90      -23.51     45.91 o 
 -13  16   7      835.00      920.03    103.84 o 
 -12  16   7      114.59      124.72     56.37 o 
 -11  16   7      232.78      284.74     71.18 o 
 -10  16   7      390.18      509.20     64.15 o 
  -9  16   7     1383.93     1668.91     98.25 o 
  -8  16   7        5.57       32.82     42.33 o 
  -7  16   7      229.56      212.47     45.71 o 
  -6  16   7      101.49       76.46     38.78 o 
  -5  16   7      674.72      731.47     60.72 o 
  -4  16   7       34.73      -18.19     31.43 o 
  -3  16   7     2151.60     2133.54     90.38 o 
  -2  16   7      101.28      118.95     32.49 o 
  -1  16   7      623.39      607.96     43.22 o 
   0  16   7       36.16       13.14     28.49 o 
   1  16   7     1891.69     2090.38     80.61 o 
   2  16   7      136.98      147.52     31.50 o 
   3  16   7     1245.13     1340.99     57.22 o 
   4  16   7       68.22       67.29     26.50 o 
   5  16   7       16.10      -14.66     24.87 o 
   6  16   7      129.70       93.16     32.18 o 
   7  16   7      432.87      403.86     46.25 o 
   8  16   7        1.78      -13.22     27.57 o 
   9  16   7       59.36       61.91     37.34 o 
  10  16   7      276.18      230.59     61.23 o 
 -12  17   7        0.36       -7.95     88.55 o 
 -11  17   7      141.99      119.86    128.98 o 
 -10  17   7        2.63       71.11     45.13 o 
  -9  17   7        7.35       83.66     53.00 o 
  -8  17   7       52.38        3.90     42.72 o 
  -7  17   7      262.18      215.46     77.74 o 
  -6  17   7      917.72      949.62    109.83 o 
  -5  17   7      292.97      393.62     53.54 o 
  -4  17   7       59.72       36.53     36.96 o 
  -3  17   7        4.98       19.23     33.53 o 
  -2  17   7     1403.70     1446.92     79.29 o 
  -1  17   7      252.15      265.17     40.47 o 
   0  17   7       88.23      133.67     41.16 o 
   1  17   7      190.36      179.56     37.90 o 
   2  17   7     1935.23     2137.38    100.78 o 
   3  17   7      256.92      256.88     34.58 o 
   4  17   7        5.61       27.45     27.11 o 
   5  17   7       67.20       51.47     30.14 o 
   6  17   7      345.52      370.16     45.05 o 
   7  17   7     1132.68     1281.10     70.32 o 
   8  17   7       28.12       17.12     38.37 o 
   9  17   7       72.93       15.73     51.15 o 
 -11  18   7       10.36       13.67    117.33 o 
 -10  18   7      186.81      129.14     74.58 o 
  -9  18   7       53.26       35.87     61.50 o 
  -8  18   7     1895.08     1848.82    143.93 o 
  -7  18   7      514.04      385.40     89.08 o 
  -6  18   7        0.67      -20.35     43.78 o 
  -5  18   7        7.79      -35.86     35.86 o 
  -4  18   7     2089.14     2283.27    112.04 o 
  -3  18   7      871.07      995.62     73.54 o 
  -2  18   7      396.75      451.61     69.94 o 
  -1  18   7       32.48       55.57     41.13 o 
   0  18   7     1090.39     1153.93     79.27 o 
   1  18   7      371.52      404.49     48.65 o 
   2  18   7      457.49      475.86     52.92 o 
   3  18   7       87.21       91.79     45.14 o 
   4  18   7        7.35      -31.12     31.12 o 
   5  18   7       57.55       39.41     37.23 o 
   6  18   7      846.09      819.79     60.26 o 
   7  18   7      143.40      150.35     46.51 o 
   8  18   7       23.49       42.32     42.28 o 
   9  18   7        3.21       12.76     49.24 o 
 -10  19   7       61.94      -74.28    103.32 o 
  -9  19   7       41.20       53.49     62.37 o 
  -8  19   7     1136.04     1066.72    230.61 o 
  -7  19   7      433.18      414.84     72.73 o 
  -6  19   7      142.58       82.05     51.75 o 
  -5  19   7      670.81      699.37     70.51 o 
  -4  19   7      484.59      423.15     58.65 o 
  -3  19   7        5.61       48.70     54.21 o 
  -2  19   7      293.83      268.21     64.28 o 
  -1  19   7      813.13      817.53     86.13 o 
   0  19   7       49.85       -2.82     45.57 o 
   1  19   7      735.53      688.29     70.06 o 
   2  19   7      498.16      454.79     63.88 o 
   3  19   7        4.76      -37.64     37.64 o 
   4  19   7        2.55        0.04     40.87 o 
   5  19   7      201.59      289.78     59.26 o 
   6  19   7      105.78       43.12     54.09 o 
   7  19   7      270.92      262.59     54.81 o 
   8  19   7      569.08      660.29    110.06 o 
  -9  20   7       13.19      -91.67     91.67 o 
  -8  20   7      323.76      191.56    100.79 o 
  -7  20   7      127.52      131.39     69.39 o 
  -6  20   7        0.93      -59.42     59.42 o 
  -5  20   7      144.33       21.72     46.50 o 
  -4  20   7      138.45       37.33     58.89 o 
  -3  20   7       62.22       -5.74     52.88 o 
  -2  20   7       20.66       52.61     57.32 o 
  -1  20   7     1348.39     1286.66    104.25 o 
   0  20   7      238.44      176.93     53.53 o 
   1  20   7      222.64      193.86     54.73 o 
   2  20   7        1.87      -15.15     44.62 o 
   3  20   7     1466.45     1305.51    185.20 o 
   4  20   7      224.38      133.95     68.78 o 
   5  20   7      252.12      279.05     78.84 o 
   6  20   7      161.39      170.93     59.19 o 
   7  20   7       51.20      147.19     60.89 o 
  -8  21   7       12.14       55.21    113.45 o 
  -7  21   7      301.43      347.04     93.47 o 
  -6  21   7       14.95       -5.84     62.35 o 
  -5  21   7       35.56        1.86    104.84 o 
  -4  21   7       83.59      -10.64    100.11 o 
  -3  21   7      302.49      254.75    125.60 o 
  -2  21   7      621.86      720.54    161.06 o 
  -1  21   7        1.66      -26.17     96.90 o 
   0  21   7        1.54      -87.96     87.96 o 
   1  21   7        0.90       44.23     95.89 o 
   2  21   7      639.52      766.63    154.64 o 
   3  21   7       75.41      -48.28     89.48 o 
   4  21   7       83.75      185.71    120.20 o 
   5  21   7        6.37       41.70    102.14 o 
  -6  22   7        3.17      -94.03     94.03 o 
  -5  22   7       45.91      149.41    130.16 o 
  -4  22   7       96.27      285.99    138.27 o 
  -3  22   7        5.38       -5.57    103.49 o 
  -2  22   7      206.73      148.06    120.88 o 
  -1  22   7        6.24      -45.24     92.52 o 
   0  22   7       73.69      -10.47    104.00 o 
   1  22   7      285.39      253.67     88.07 o 
   2  22   7       92.58      234.83    123.24 o 
   3  22   7      105.69       91.16    108.55 o 
  -3  23   7      633.83      542.43    163.08 o 
  -2  23   7       23.93      -25.32    105.68 o 
  -1  23   7      474.38      423.92    156.16 o 
   0  23   7      136.30       24.99    110.07 o 
 -16   0   8       63.15      108.89     86.10 o 
 -14   0   8      579.11      524.20    127.80 o 
 -12   0   8     1336.34     1276.31    151.94 o 
 -10   0   8        3.87       -2.86     20.77 o 
  -8   0   8     6047.23     6202.66    219.13 o 
  -6   0   8      226.32      198.50     18.08 o 
  -4   0   8     8201.53     8228.93    118.26 o 
  -2   0   8      992.32     1020.13     41.21 o 
   0   0   8    52858.06    52812.90    711.74 o 
   2   0   8      110.09      141.90     15.58 o 
   4   0   8    30142.29    29034.13    338.94 o 
   6   0   8     1120.96     1195.33     49.76 o 
   8   0   8     2710.42     2854.36     83.80 o 
  10   0   8     3051.53     3208.79     87.86 o 
  12   0   8      118.38       99.44     74.62 o 
 -17   1   8      126.96      178.12     77.85 o 
 -16   1   8       46.42        9.15     60.86 o 
 -15   1   8      561.26      614.75    102.17 o 
 -14   1   8     1401.77     1551.37    132.32 o 
 -13   1   8        0.12      -35.71     40.35 o 
 -12   1   8      265.36      280.88    103.32 o 
 -11   1   8      762.12      739.59     62.69 o 
 -10   1   8     2342.42     2290.04     64.31 o 
  -9   1   8      261.15      308.17     47.12 o 
  -8   1   8      157.27      166.85     26.95 o 
  -7   1   8       19.46       12.64     12.18 o 
  -6   1   8     4932.24     4986.45     58.76 o 
  -5   1   8     4995.82     5089.91     54.00 o 
  -4   1   8        5.86       -2.18      5.86 o 
  -3   1   8        0.35        5.20      6.82 o 
  -2   1   8      553.31      552.93     17.49 o 
  -1   1   8     2315.31     2202.24     34.51 o 
   0   1   8    15639.07    15936.76    160.49 o 
   1   1   8      206.52      238.25     11.00 o 
   2   1   8     1421.37     1390.44     21.48 o 
   3   1   8      367.35      397.94     13.16 o 
   4   1   8     1095.72     1177.64     24.37 o 
   5   1   8     1261.44     1381.23     30.79 o 
   6   1   8       15.50       19.11     13.87 o 
   7   1   8      700.14      735.47     32.79 o 
   8   1   8       15.89        0.89     15.80 o 
   9   1   8     1354.80     1463.09     45.58 o 
  10   1   8      193.16      194.87     26.34 o 
  11   1   8      433.93      282.12     55.10 o 
  12   1   8      673.90      664.15    124.59 o 
  13   1   8      610.72      522.34    120.20 o 
 -17   2   8      103.13      246.25     90.83 o 
 -16   2   8      125.95      163.61     60.67 o 
 -15   2   8        0.38       11.53     57.39 o 
 -14   2   8     2962.21     3068.99    230.95 o 
 -13   2   8      123.47      135.66     72.93 o 
 -12   2   8      419.23      364.86     52.08 o 
 -11   2   8        0.79        5.78     25.52 o 
 -10   2   8     3705.03     3586.64    105.32 o 
  -9   2   8     1050.06     1024.63     42.22 o 
  -8   2   8     7559.43     7533.24    157.45 o 
  -7   2   8      873.75      860.24     35.12 o 
  -6   2   8     1755.82     1752.12     29.94 o 
  -5   2   8     5900.50     6046.25     65.12 o 
  -4   2   8     2247.16     2067.35     35.65 o 
  -3   2   8     7583.29     7825.23     79.65 o 
  -2   2   8      149.25      158.14      9.42 o 
  -1   2   8     1674.69     1527.84     26.82 o 
   0   2   8     1433.64     1324.74     26.47 o 
   1   2   8    24841.58    25112.56    210.25 o 
   2   2   8     1737.23     1865.20     27.80 o 
   3   2   8     1735.03     1701.36     28.82 o 
   4   2   8      162.68      150.23     15.29 o 
   5   2   8     4306.55     4402.14     62.27 o 
   6   2   8     7711.74     7480.35     98.98 o 
   7   2   8      127.29      116.04     19.70 o 
   8   2   8        3.09        0.87     15.92 o 
   9   2   8     2760.76     2988.81     69.39 o 
  10   2   8     1528.42     1499.53     55.07 o 
  11   2   8       50.28        4.96     31.20 o 
  12   2   8     1139.34     1421.07    159.88 o 
  13   2   8        7.76        7.43     26.10 o 
  14   2   8      401.99      576.03    126.62 o 
 -17   3   8        6.00       37.86     72.78 o 
 -16   3   8       77.27       40.74     54.12 o 
 -15   3   8      306.94      143.02     54.36 o 
 -14   3   8      144.32      133.29     48.79 o 
 -13   3   8      237.87      201.46     42.43 o 
 -12   3   8     1743.32     1806.97    199.85 o 
 -11   3   8     2065.20     2152.06     99.34 o 
 -10   3   8       29.03       49.37     22.96 o 
  -9   3   8     5953.71     5333.47    158.56 o 
  -8   3   8     1657.27     1840.65     60.21 o 
  -7   3   8      489.07      547.87     30.50 o 
  -6   3   8     3724.58     3576.56     46.40 o 
  -5   3   8    16770.24    16805.96    137.92 o 
  -4   3   8    20615.41    20955.83    176.94 o 
  -3   3   8      907.64      994.83     21.06 o 
  -2   3   8     5150.39     5346.61     56.80 o 
  -1   3   8    11717.54    11613.48    109.39 o 
   0   3   8     9077.79     8873.37     94.63 o 
   1   3   8        0.30       -5.98      5.98 o 
   2   3   8      124.29      127.32      9.17 o 
   3   3   8     4585.98     4904.97     53.49 o 
   4   3   8      133.93      124.85     14.63 o 
   5   3   8        0.89       -0.48     10.69 o 
   6   3   8       79.88       49.88     13.75 o 
   7   3   8       22.03       19.15     16.78 o 
   8   3   8     3861.33     3901.12     81.00 o 
   9   3   8       60.41       46.11     14.71 o 
  10   3   8       53.33       40.30     18.63 o 
  11   3   8       15.06      -25.29     25.29 o 
  12   3   8      406.26      571.48     98.93 o 
  13   3   8       37.07       85.97     32.15 o 
  14   3   8      410.67      317.39    179.80 o 
 -17   4   8      452.65      456.91    104.99 o 
 -16   4   8      204.56      186.08     64.26 o 
 -15   4   8      137.26      105.99     58.06 o 
 -14   4   8      107.37       92.82     43.51 o 
 -13   4   8     1887.08     1776.67     92.74 o 
 -12   4   8       25.04       15.56     31.71 o 
 -11   4   8      427.42      418.41     47.50 o 
 -10   4   8        6.98        6.49     19.67 o 
  -9   4   8     7561.48     7393.47    143.31 o 
  -8   4   8      120.61      162.87     23.69 o 
  -7   4   8     1688.80     1666.38     38.74 o 
  -6   4   8     1071.51     1143.55     25.11 o 
  -5   4   8    12923.35    13124.79    112.80 o 
  -4   4   8       48.14       39.52      7.54 o 
  -3   4   8     1182.32     1237.72     23.95 o 
  -2   4   8      692.96      613.54     17.31 o 
  -1   4   8     1671.31     1662.08     28.64 o 
   0   4   8     1680.93     1694.91     31.34 o 
   1   4   8     6266.07     6036.08     68.23 o 
   2   4   8      228.90      196.01     11.21 o 
   3   4   8     4912.73     4932.33     57.81 o 
   4   4   8     4456.67     4332.79     62.47 o 
   5   4   8     2130.19     2214.04     52.96 o 
   6   4   8        3.41       -0.19     14.31 o 
   7   4   8     4628.95     4358.27     84.35 o 
   8   4   8     1088.66     1090.12     37.20 o 
   9   4   8      526.81      523.55     30.30 o 
  10   4   8      193.94      126.07     23.22 o 
  11   4   8     2668.48     2786.08    106.75 o 
  12   4   8       20.15       36.78     39.60 o 
  13   4   8      491.03      584.48    126.28 o 
  14   4   8        3.14       85.97     38.06 o 
 -17   5   8       15.39       15.16     61.58 o 
 -16   5   8       92.33      119.60     68.26 o 
 -15   5   8     1084.19      973.54    100.99 o 
 -14   5   8       49.52       39.42     35.27 o 
 -13   5   8      237.04      236.32     45.45 o 
 -12   5   8      133.53      120.98     46.91 o 
 -11   5   8      312.63      242.64     39.78 o 
 -10   5   8     1868.55     1751.65     69.12 o 
  -9   5   8     8256.04     8451.47    136.90 o 
  -8   5   8       29.46       44.13     15.75 o 
  -7   5   8        7.31      -12.39     12.39 o 
  -6   5   8     3038.97     2917.99     45.73 o 
  -5   5   8     5731.68     5714.77     63.67 o 
  -4   5   8     4165.84     4121.76     48.97 o 
  -3   5   8     2146.88     2159.06     34.69 o 
  -2   5   8    22595.36    22967.55    205.14 o 
  -1   5   8       58.92       44.99      8.27 o 
   0   5   8     2868.28     3045.68     44.69 o 
   1   5   8     1300.31     1234.30     25.68 o 
   2   5   8     8482.05     8125.46     86.44 o 
   3   5   8     2135.26     2184.93     35.00 o 
   4   5   8     2157.22     1987.60     40.08 o 
   5   5   8       83.32       74.24     13.69 o 
   6   5   8     2055.90     1921.31     46.30 o 
   7   5   8     2338.23     2321.72     52.79 o 
   8   5   8      212.11      175.39     26.19 o 
   9   5   8        5.56       -7.95     17.35 o 
  10   5   8        1.06      -16.70     18.74 o 
  11   5   8       15.12        7.84     23.21 o 
  12   5   8       70.44       87.94     31.45 o 
  13   5   8        8.18       75.40     65.00 o 
  14   5   8       38.37       65.40     38.22 o 
 -17   6   8       64.36      111.53     78.95 o 
 -16   6   8      102.00       55.75     64.25 o 
 -15   6   8        6.70      -36.80     42.97 o 
 -14   6   8      146.88       35.96     36.87 o 
 -13   6   8      665.19      666.15     64.89 o 
 -12   6   8      435.69      285.06     50.20 o 
 -11   6   8       38.26       36.95     29.76 o 
 -10   6   8      387.21      390.97     35.61 o 
  -9   6   8        4.24        0.70     16.24 o 
  -8   6   8      333.41      318.67     27.40 o 
  -7   6   8      447.34      403.11     27.21 o 
  -6   6   8      321.96      307.08     19.15 o 
  -5   6   8     4326.46     4264.33     59.48 o 
  -4   6   8     1805.79     1750.13     29.81 o 
  -3   6   8     8747.08     8840.57     90.50 o 
  -2   6   8      240.74      269.35     14.31 o 
  -1   6   8     9850.67     9428.81    101.86 o 
   0   6   8      439.42      420.12     17.46 o 
   1   6   8    22008.55    21441.17    193.66 o 
   2   6   8     5489.84     5580.33     77.47 o 
   3   6   8     3329.76     3165.30     43.04 o 
   4   6   8      305.65      252.81     12.98 o 
   5   6   8     1629.16     1701.16     36.66 o 
   6   6   8     2093.49     2151.51     50.58 o 
   7   6   8        2.12       11.90     13.79 o 
   8   6   8      159.72      102.04     21.75 o 
   9   6   8     1545.60     1543.27     54.22 o 
  10   6   8     1002.50     1111.01     51.39 o 
  11   6   8        1.42       15.29     23.95 o 
  12   6   8        2.16       21.08     28.56 o 
  13   6   8       57.80       74.16     54.70 o 
  14   6   8      759.62     1025.36    119.96 o 
 -16   7   8      365.75      325.31     99.86 o 
 -15   7   8     1338.20     1418.01    114.10 o 
 -14   7   8      552.27      552.58     64.51 o 
 -13   7   8      234.76      159.88     41.82 o 
 -12   7   8      358.91      329.99     42.46 o 
 -11   7   8     1414.60     1293.04    102.88 o 
 -10   7   8      310.21      265.60     32.83 o 
  -9   7   8     1769.64     1650.71     54.62 o 
  -8   7   8      808.83      730.05     37.89 o 
  -7   7   8     1358.66     1368.57     44.65 o 
  -6   7   8     1891.37     1834.80     47.20 o 
  -5   7   8       13.35       16.66     10.41 o 
  -4   7   8     2363.47     2384.43     37.28 o 
  -3   7   8     6227.74     6131.53     71.90 o 
  -2   7   8      586.51      478.15     18.46 o 
  -1   7   8     2866.72     2699.64     42.10 o 
   0   7   8      125.64      150.21     13.80 o 
   1   7   8      205.40      209.95     13.32 o 
   2   7   8     5008.47     4698.01     62.64 o 
   3   7   8     1871.16     1813.42     33.66 o 
   4   7   8      148.79      118.76     11.46 o 
   5   7   8      473.39      474.92     21.77 o 
   6   7   8      190.79      183.22     14.52 o 
   7   7   8       25.98       35.63     12.83 o 
   8   7   8     6174.18     6102.93    106.44 o 
   9   7   8       29.48        0.74     18.91 o 
  10   7   8        1.76       22.05     16.86 o 
  11   7   8        5.22        8.02     23.29 o 
  12   7   8     1199.52     1372.65     74.85 o 
  13   7   8       40.34       18.06     41.49 o 
  14   7   8      180.90      220.14     77.23 o 
 -16   8   8        6.24        5.40     83.74 o 
 -15   8   8       18.55       -7.51     48.34 o 
 -14   8   8      151.74      126.91     41.55 o 
 -13   8   8      114.60      100.29     38.36 o 
 -12   8   8        4.49       43.77     27.60 o 
 -11   8   8      417.98      321.35     36.84 o 
 -10   8   8      151.31      126.41     27.19 o 
  -9   8   8      613.33      547.32     39.87 o 
  -8   8   8     2218.85     2090.46     59.72 o 
  -7   8   8      588.15      584.50     30.80 o 
  -6   8   8      848.62      817.63     37.64 o 
  -5   8   8     3337.38     3291.88     60.99 o 
  -4   8   8     6902.18     6861.28     77.01 o 
  -3   8   8      253.65      201.90     13.83 o 
  -2   8   8      282.01      270.24     16.02 o 
  -1   8   8     1494.29     1425.57     31.72 o 
   0   8   8    10237.47     9657.18    111.93 o 
   1   8   8        5.58       -2.26      9.09 o 
   2   8   8     5947.26     5807.78     77.90 o 
   3   8   8     1303.39     1275.78     33.93 o 
   4   8   8     6875.57     6766.51     83.95 o 
   5   8   8       27.79       30.45      9.11 o 
   6   8   8     1210.99     1242.10     34.43 o 
   7   8   8      276.76      251.76     28.57 o 
   8   8   8     1439.75     1414.81     71.64 o 
   9   8   8      244.12      257.96     28.79 o 
  10   8   8      497.16      493.87     32.99 o 
  11   8   8        6.13        7.39     24.68 o 
  12   8   8       14.65       44.40     29.77 o 
  13   8   8        6.97      -14.85     44.82 o 
 -16   9   8      143.92      229.94    121.22 o 
 -15   9   8       54.23       97.60     72.72 o 
 -14   9   8      291.90      300.69     54.47 o 
 -13   9   8      347.14      259.34     43.19 o 
 -12   9   8        5.21        9.76     27.56 o 
 -11   9   8      146.75       87.45     40.87 o 
 -10   9   8     2181.35     2152.43     88.45 o 
  -9   9   8     1599.70     1612.80     62.25 o 
  -8   9   8       46.93       13.12     17.24 o 
  -7   9   8     9871.29     9892.80    141.75 o 
  -6   9   8     2380.73     2417.62     55.46 o 
  -5   9   8      787.83      756.79     29.10 o 
  -4   9   8      856.14      855.29     52.32 o 
  -3   9   8     5007.30     5085.64     67.44 o 
  -2   9   8     2073.93     1959.18     44.27 o 
  -1   9   8     1157.70     1000.96     33.72 o 
   0   9   8     3094.29     2986.86     53.87 o 
   1   9   8       19.32        5.45     10.09 o 
   2   9   8      192.18      202.74     17.18 o 
   3   9   8     1851.01     1833.08     38.37 o 
   4   9   8      347.52      356.52     19.82 o 
   5   9   8     2520.75     2644.98     53.57 o 
   6   9   8      340.87      276.18     24.78 o 
   7   9   8     1419.28     1381.74     52.21 o 
   8   9   8       56.69       54.82     28.82 o 
   9   9   8     2183.58     2026.97     62.72 o 
  10   9   8       47.02       70.03     26.23 o 
  11   9   8      760.14      897.08     45.32 o 
  12   9   8       36.07        7.59     34.32 o 
  13   9   8     1276.39     1455.87    157.80 o 
 -16  10   8       10.98       78.00    108.05 o 
 -15  10   8       95.30      153.46    102.48 o 
 -14  10   8     1006.15     1123.95    187.01 o 
 -13  10   8      909.83      909.40     67.37 o 
 -12  10   8        9.29        9.64     27.14 o 
 -11  10   8      413.35      335.43     39.25 o 
 -10  10   8     2354.44     2339.98     79.33 o 
  -9  10   8      763.81      825.79     49.01 o 
  -8  10   8     1112.58     1044.40     50.26 o 
  -7  10   8     4175.16     4325.25     83.21 o 
  -6  10   8      320.06      315.24     26.74 o 
  -5  10   8      410.68      399.42     25.11 o 
  -4  10   8      194.69      263.20     31.14 o 
  -3  10   8     1155.89     1183.02     40.88 o 
  -2  10   8      338.87      286.39     19.65 o 
  -1  10   8     1092.90      983.06     33.55 o 
   0  10   8      154.26      172.23     17.41 o 
   1  10   8       84.71       69.42     13.37 o 
   2  10   8      579.28      546.33     24.78 o 
   3  10   8      257.39      292.41     24.40 o 
   4  10   8       60.86       61.32     14.38 o 
   5  10   8      479.83      477.15     30.18 o 
   6  10   8     2034.75     1909.43     64.17 o 
   7  10   8       45.07       56.96     20.65 o 
   8  10   8       56.45       23.41     20.13 o 
   9  10   8       39.08       31.94     25.21 o 
  10  10   8      661.47      691.75     46.01 o 
  11  10   8      691.81      692.59     45.13 o 
  12  10   8      180.40      187.78     30.07 o 
  13  10   8       16.99       -1.02     48.80 o 
 -15  11   8        7.18       26.17     88.46 o 
 -14  11   8        2.65      -35.83     45.13 o 
 -13  11   8      151.39      221.72     49.77 o 
 -12  11   8      736.38      689.19     59.61 o 
 -11  11   8      246.21      219.86     36.79 o 
 -10  11   8      137.35      128.85     30.14 o 
  -9  11   8        3.91        7.15     22.27 o 
  -8  11   8     1040.20      983.16     55.42 o 
  -7  11   8     1450.24     1490.62     49.31 o 
  -6  11   8       40.65       22.47     15.95 o 
  -5  11   8     4236.90     4250.21    102.69 o 
  -4  11   8       12.05       22.96     17.22 o 
  -3  11   8     6110.68     5852.41     98.02 o 
  -2  11   8       19.89       18.65     14.32 o 
  -1  11   8    14272.38    13845.93    161.05 o 
   0  11   8       10.12        4.84     11.78 o 
   1  11   8       23.30       23.19     12.63 o 
   2  11   8      266.92      251.90     20.02 o 
   3  11   8    10179.60    10145.15    157.84 o 
   4  11   8      402.33      395.01     28.77 o 
   5  11   8      169.20      125.64     21.80 o 
   6  11   8      140.60      123.93     20.29 o 
   7  11   8      261.79      249.07     29.43 o 
   8  11   8      973.18     1047.41     48.82 o 
   9  11   8        2.98       52.12     23.62 o 
  10  11   8      251.73      185.47     61.10 o 
  11  11   8      173.63      136.64     31.62 o 
  12  11   8       14.56       45.31     32.97 o 
 -15  12   8        0.99      -35.45     78.67 o 
 -14  12   8        6.13       29.21     61.28 o 
 -13  12   8      778.94      866.49    100.35 o 
 -12  12   8     1011.93     1104.06     72.88 o 
 -11  12   8       48.21       37.96     31.80 o 
 -10  12   8      570.89      566.80     51.08 o 
  -9  12   8     1365.27     1282.20     60.20 o 
  -8  12   8       77.09      112.53     26.80 o 
  -7  12   8      479.86      395.28     32.92 o 
  -6  12   8      234.20      230.78     28.99 o 
  -5  12   8      967.03     1121.69     45.81 o 
  -4  12   8      177.01      190.86     25.42 o 
  -3  12   8      319.25      292.37     29.18 o 
  -2  12   8       10.88       11.37     16.81 o 
  -1  12   8      391.65      367.78     37.41 o 
   0  12   8      863.06      727.63     30.93 o 
   1  12   8        3.79        2.59     12.69 o 
   2  12   8      839.23      811.99     35.99 o 
   3  12   8      168.86       92.90     21.21 o 
   4  12   8     3868.40     3903.86     82.61 o 
   5  12   8       56.90       50.84     19.89 o 
   6  12   8       11.22      -12.08     19.26 o 
   7  12   8      429.38      415.86     36.06 o 
   8  12   8      534.59      528.35     39.68 o 
   9  12   8     1039.45     1165.46     59.00 o 
  10  12   8        9.10       11.97     27.88 o 
  11  12   8     1065.95     1196.22     60.99 o 
  12  12   8       70.60       79.31     38.81 o 
 -14  13   8      238.57      199.96    123.33 o 
 -13  13   8      247.73      212.22     47.67 o 
 -12  13   8       25.07       75.92     35.83 o 
 -11  13   8        4.01       38.89     32.35 o 
 -10  13   8      395.57      377.16     74.99 o 
  -9  13   8       26.54       24.42     27.85 o 
  -8  13   8       23.02        4.29     25.43 o 
  -7  13   8      110.19       96.27     47.94 o 
  -6  13   8      680.90      733.92     41.78 o 
  -5  13   8      689.75      618.35     38.48 o 
  -4  13   8        1.54       -6.07     20.08 o 
  -3  13   8      104.79      100.08     28.44 o 
  -2  13   8     4105.68     4199.97    107.60 o 
  -1  13   8      478.12      444.87     30.48 o 
   0  13   8      291.13      233.39     27.89 o 
   1  13   8        2.93      -13.66     17.45 o 
   2  13   8     6894.72     7000.81    132.72 o 
   3  13   8      953.13      926.91     50.83 o 
   4  13   8     1631.82     1612.28     58.66 o 
   5  13   8      325.40      251.56     28.19 o 
   6  13   8     1922.04     1944.60     65.99 o 
   7  13   8      379.26      397.33     38.16 o 
   8  13   8     2372.95     2527.67     78.88 o 
   9  13   8      166.09      145.55     34.26 o 
  10  13   8       20.30       32.39     31.66 o 
  11  13   8      500.49      553.41     63.55 o 
 -14  14   8        2.03      -43.42     52.34 o 
 -13  14   8       32.38      -35.83     37.38 o 
 -12  14   8      250.83      207.77     44.92 o 
 -11  14   8      616.73      464.54     53.07 o 
 -10  14   8        5.82      -28.10     28.10 o 
  -9  14   8        0.09       -8.39     30.39 o 
  -8  14   8       15.67        2.02     34.59 o 
  -7  14   8     1169.16     1228.21     78.70 o 
  -6  14   8       54.40      -20.00     20.00 o 
  -5  14   8       99.89      112.86     28.38 o 
  -4  14   8      292.00      344.38     38.80 o 
  -3  14   8     1101.96      927.10     48.84 o 
  -2  14   8        5.85       15.52     21.30 o 
  -1  14   8      143.38      148.40     26.24 o 
   0  14   8      600.65      643.96     39.62 o 
   1  14   8      569.77      632.32     59.10 o 
   2  14   8      278.50      339.08     32.96 o 
   3  14   8     1616.95     1617.10     66.56 o 
   4  14   8       75.33       20.55     22.54 o 
   5  14   8      653.58      649.71     44.35 o 
   6  14   8        2.44      -22.36     22.36 o 
   7  14   8      125.29      114.56     29.66 o 
   8  14   8       13.41       55.08     27.08 o 
   9  14   8      164.87      182.98     42.73 o 
  10  14   8      217.58      141.02     39.22 o 
  11  14   8       19.95       -8.32     47.03 o 
 -13  15   8        0.19      -52.52     77.48 o 
 -12  15   8     1007.86     1095.85     77.23 o 
 -11  15   8        3.78      -25.84     34.91 o 
 -10  15   8      528.72      398.98     86.04 o 
  -9  15   8      145.87      225.19     62.67 o 
  -8  15   8      757.78      880.10    138.52 o 
  -7  15   8       11.08       30.70     34.27 o 
  -6  15   8      377.87      430.06     51.33 o 
  -5  15   8       27.42       40.27     28.60 o 
  -4  15   8     1308.36     1297.97     63.23 o 
  -3  15   8      321.92      348.57     39.59 o 
  -2  15   8      239.96      196.26     33.75 o 
  -1  15   8        1.32       -9.94     19.84 o 
   0  15   8        5.22       18.93     26.52 o 
   1  15   8      968.56      928.20     95.63 o 
   2  15   8     1475.74     1437.30     62.56 o 
   3  15   8      155.27      169.25     29.89 o 
   4  15   8      603.67      549.95     42.34 o 
   5  15   8      742.05      887.26     54.56 o 
   6  15   8       15.69       38.62     29.41 o 
   7  15   8      428.13      369.33     40.80 o 
   8  15   8     4573.63     5280.34    134.54 o 
   9  15   8        0.72       11.99     33.01 o 
  10  15   8      113.67      177.29     58.89 o 
 -13  16   8      190.91        0.17    122.23 o 
 -12  16   8      402.60      656.18    197.84 o 
 -11  16   8      253.89      405.56     61.58 o 
 -10  16   8       91.22       56.60     42.68 o 
  -9  16   8       42.18       92.56     50.06 o 
  -8  16   8      187.72      264.48     57.40 o 
  -7  16   8      590.88      536.18     58.89 o 
  -6  16   8      590.51      500.42     75.24 o 
  -5  16   8        0.02      -11.33     32.11 o 
  -4  16   8      992.25     1033.47     68.95 o 
  -3  16   8      484.21      555.30     48.48 o 
  -2  16   8      510.71      616.78     69.31 o 
  -1  16   8       77.90       97.40     26.92 o 
   0  16   8       64.79       40.11     36.76 o 
   1  16   8     1231.43     1264.14     67.05 o 
   2  16   8     1689.94     1695.22     70.32 o 
   3  16   8      190.87      207.48     32.79 o 
   4  16   8        5.59       24.37     24.94 o 
   5  16   8      178.27      131.46     36.15 o 
   6  16   8       43.78       78.93     32.88 o 
   7  16   8       30.41      -14.05     29.19 o 
   8  16   8        2.16       36.05     35.33 o 
   9  16   8      138.96      136.85     45.54 o 
  10  16   8      410.31      633.77     82.99 o 
 -12  17   8       18.04      -61.05    139.53 o 
 -11  17   8     1602.32     1793.66    155.76 o 
 -10  17   8      196.89      204.97     63.14 o 
  -9  17   8      125.20      234.52     60.44 o 
  -8  17   8       37.08      -23.30     54.08 o 
  -7  17   8      650.13      673.19    141.00 o 
  -6  17   8      480.00      407.33     64.75 o 
  -5  17   8      322.18      269.91     50.98 o 
  -4  17   8      419.86      501.71     77.82 o 
  -3  17   8     1151.15     1227.14    129.29 o 
  -2  17   8      818.38      900.91     58.39 o 
  -1  17   8      249.42      328.25     42.89 o 
   0  17   8       32.46       42.70     36.74 o 
   1  17   8      307.51      369.10     47.75 o 
   2  17   8     1289.72     1217.83     71.73 o 
   3  17   8      426.94      398.42     44.00 o 
   4  17   8      160.34      107.60     32.42 o 
   5  17   8      349.15      361.46     46.46 o 
   6  17   8       75.02       21.29     32.16 o 
   7  17   8       67.95        3.07     35.16 o 
   8  17   8      820.12      863.88     75.38 o 
   9  17   8      308.17      230.62     62.61 o 
 -11  18   8      102.50      266.57    134.05 o 
 -10  18   8      127.77       69.55    116.74 o 
  -9  18   8      409.09      175.34     62.30 o 
  -8  18   8      123.31       41.78     64.78 o 
  -7  18   8      476.30      437.67     74.19 o 
  -6  18   8      226.04      306.86     61.54 o 
  -5  18   8       69.50       81.10     42.71 o 
  -4  18   8       12.73      -21.93     36.28 o 
  -3  18   8      924.78      909.75     71.97 o 
  -2  18   8      246.66      190.16     73.11 o 
  -1  18   8      318.21      296.81     64.69 o 
   0  18   8      137.83      116.34     39.71 o 
   1  18   8      355.57      354.88     48.16 o 
   2  18   8      118.95       83.32     37.89 o 
   3  18   8      208.91      242.65     45.54 o 
   4  18   8      426.23      485.63     61.34 o 
   5  18   8        6.44      -19.90     30.57 o 
   6  18   8       21.92       23.35     40.07 o 
   7  18   8      170.38      152.78     46.40 o 
   8  18   8       19.83       38.71     49.77 o 
 -10  19   8      165.48       16.88    120.71 o 
  -9  19   8       23.11       50.43     67.98 o 
  -8  19   8       21.46       13.64     65.34 o 
  -7  19   8      459.13      316.50     69.61 o 
  -6  19   8      326.92      339.93     74.79 o 
  -5  19   8      526.61      644.59     68.50 o 
  -4  19   8      258.40      130.09     49.74 o 
  -3  19   8      797.48      938.35     91.18 o 
  -2  19   8      979.22      966.08     91.72 o 
  -1  19   8      631.37      777.31     87.00 o 
   0  19   8      239.70      335.59     58.04 o 
   1  19   8      150.22       91.79     47.53 o 
   2  19   8      168.56      142.35     42.21 o 
   3  19   8     2582.14     2999.58    141.97 o 
   4  19   8      181.03      273.17     75.07 o 
   5  19   8      160.16      106.01     50.95 o 
   6  19   8        0.15      -33.58     39.17 o 
   7  19   8      792.85      731.32     82.63 o 
  -9  20   8       16.81        5.91    110.58 o 
  -8  20   8       74.44       54.85     69.34 o 
  -7  20   8      192.47      102.06     73.86 o 
  -6  20   8       81.15       83.13     66.49 o 
  -5  20   8        1.87        1.25     45.65 o 
  -4  20   8        1.49       32.24     57.13 o 
  -3  20   8       40.14       28.11     56.59 o 
  -2  20   8        7.50       36.18     53.50 o 
  -1  20   8      119.51      144.14     63.56 o 
   0  20   8       40.39       33.63     53.99 o 
   1  20   8       21.98       17.07     59.40 o 
   2  20   8       81.75      123.10     88.29 o 
   3  20   8      157.76       92.93     66.16 o 
   4  20   8       55.20       61.37     62.13 o 
   5  20   8       23.76       42.29     96.57 o 
   6  20   8      443.37      408.45     71.41 o 
  -7  21   8      378.84      423.16     98.60 o 
  -6  21   8      556.10      690.33    110.18 o 
  -5  21   8      132.08      173.21    126.45 o 
  -4  21   8       10.22       89.14    113.96 o 
  -3  21   8      165.45      278.22    133.37 o 
  -2  21   8      589.82      462.07    140.63 o 
  -1  21   8       61.82       18.40    104.16 o 
   0  21   8      212.48       16.71    100.79 o 
   1  21   8       22.39       -2.52     67.83 o 
   2  21   8     1550.88     1707.67    332.67 o 
   3  21   8      105.45       82.22     98.09 o 
   4  21   8       15.07       77.32    103.15 o 
   5  21   8      177.74      285.48    132.36 o 
  -5  22   8      163.96       56.89    116.66 o 
  -4  22   8      217.77      121.55    121.89 o 
  -3  22   8      151.74       47.44    111.25 o 
  -2  22   8        3.34       -3.71    100.28 o 
  -1  22   8      348.97      711.42    172.71 o 
   0  22   8      298.12      191.78    123.41 o 
   1  22   8       22.57       34.78    105.68 o 
   2  22   8      210.29      225.72    120.88 o 
   3  22   8        0.51       66.85    111.09 o 
 -17   0   9      157.53      189.76    121.72 o 
 -15   0   9      169.20      155.66     93.87 o 
 -13   0   9     1952.45     2079.06    200.56 o 
 -11   0   9      560.73      184.36     70.91 o 
  -9   0   9     9660.86     9561.78    285.79 o 
  -7   0   9    15332.12    15178.67    321.61 o 
  -5   0   9      733.87      730.36     24.58 o 
  -3   0   9      507.54      413.27     22.90 o 
  -1   0   9      738.49      964.65     33.14 o 
   1   0   9     4216.80     4122.13     74.46 o 
   3   0   9      817.82      839.39     42.08 o 
   5   0   9     4669.36     4861.30     94.04 o 
   7   0   9    11548.45    11742.90    186.36 o 
   9   0   9     1833.60     2028.10     85.51 o 
  11   0   9     6043.73     6074.27    317.22 o 
 -17   1   9      518.63      575.92    112.87 o 
 -16   1   9       43.95       64.43     63.80 o 
 -15   1   9      221.67      140.33     64.74 o 
 -14   1   9      201.06      166.88     59.77 o 
 -13   1   9     1637.25     1919.22    137.99 o 
 -12   1   9     1586.98     1440.28    147.72 o 
 -11   1   9     1108.10      965.19     74.38 o 
 -10   1   9      824.24      739.01     44.71 o 
  -9   1   9       16.34        0.54     19.00 o 
  -8   1   9      781.16      700.14     47.38 o 
  -7   1   9     1798.64     1664.88     48.27 o 
  -6   1   9       10.01       -6.41      6.70 o 
  -5   1   9      565.51      572.97     16.87 o 
  -4   1   9     6368.30     6727.65     70.74 o 
  -3   1   9      276.77      345.10     16.62 o 
  -2   1   9     2462.64     2457.83     37.09 o 
  -1   1   9     1270.18     1333.39     27.96 o 
   0   1   9     1420.63     1531.20     29.64 o 
   1   1   9      226.19      183.32     14.43 o 
   2   1   9     4906.97     4894.60     48.09 o 
   3   1   9     2694.68     2632.80     33.67 o 
   4   1   9     1090.80     1129.59     28.80 o 
   5   1   9      115.35      131.87     13.13 o 
   6   1   9     3447.43     3351.51     55.04 o 
   7   1   9      964.46      977.41     40.41 o 
   8   1   9      344.72      312.80     23.92 o 
   9   1   9      249.28      230.07     30.84 o 
  10   1   9      936.97      998.91     47.87 o 
  11   1   9      298.90      332.83     57.43 o 
  12   1   9      158.57      163.61     66.43 o 
 -17   2   9      130.77       57.82     67.54 o 
 -16   2   9      546.67      448.28     81.38 o 
 -15   2   9      354.36      427.34     88.03 o 
 -14   2   9       92.26       52.57     48.99 o 
 -13   2   9     1057.11     1138.18    112.43 o 
 -12   2   9     2087.21     1957.17    131.43 o 
 -11   2   9      195.80      197.39     39.98 o 
 -10   2   9      713.22      746.39     46.43 o 
  -9   2   9     1503.40     1555.55     74.65 o 
  -8   2   9     1400.32     1394.77     53.89 o 
  -7   2   9    18412.91    18272.50    244.12 o 
  -6   2   9      383.60      323.71     14.87 o 
  -5   2   9      114.84      107.19     10.11 o 
  -4   2   9     3853.50     3864.43     48.12 o 
  -3   2   9    40265.14    40307.93    300.09 o 
  -2   2   9     2514.45     2482.25     34.67 o 
  -1   2   9     7496.48     7376.93     83.86 o 
   0   2   9     3233.15     3251.91     46.98 o 
   1   2   9    18685.33    18683.26    176.64 o 
   2   2   9     4465.81     4579.40     49.60 o 
   3   2   9      966.17      962.17     18.36 o 
   4   2   9       61.22       60.82     11.35 o 
   5   2   9     4456.66     4413.31     63.62 o 
   6   2   9     2177.58     2280.36     42.87 o 
   7   2   9     1025.54      996.91     34.88 o 
   8   2   9      572.88      564.17     35.69 o 
   9   2   9      311.95      337.59     29.87 o 
  10   2   9     1170.65     1254.68     53.10 o 
  11   2   9      235.74      166.84     55.26 o 
  12   2   9      654.73      759.41     47.08 o 
  13   2   9      147.80      137.51     61.07 o 
  14   2   9      460.42      474.06    119.02 o 
 -17   3   9      232.92      219.57     82.96 o 
 -16   3   9        0.38      -18.62     46.72 o 
 -15   3   9       68.31      141.25     66.03 o 
 -14   3   9      601.79      531.98     75.85 o 
 -13   3   9      976.85      922.58     87.00 o 
 -12   3   9        3.99       26.39     31.42 o 
 -11   3   9      470.06      441.78     54.07 o 
 -10   3   9      913.08      928.97    117.50 o 
  -9   3   9        8.64       13.29     17.40 o 
  -8   3   9     1077.85     1071.08     49.18 o 
  -7   3   9      406.56      426.86     32.82 o 
  -6   3   9     3806.51     3849.30     50.64 o 
  -5   3   9      115.74      150.03     11.01 o 
  -4   3   9     1111.08     1062.77     23.67 o 
  -3   3   9     8493.03     8990.77     84.90 o 
  -2   3   9     7269.28     7553.51     75.55 o 
  -1   3   9     8243.24     8318.10    104.99 o 
   0   3   9     2492.27     2524.00     40.51 o 
   1   3   9      942.65      985.53     23.17 o 
   2   3   9      222.06      258.14     12.30 o 
   3   3   9      532.79      554.85     15.10 o 
   4   3   9     1038.42     1048.31     30.56 o 
   5   3   9      836.44      780.02     33.77 o 
   6   3   9      729.54      743.32     35.13 o 
   7   3   9      222.18      234.78     25.06 o 
   8   3   9     1212.78     1151.03     43.72 o 
   9   3   9       78.22       42.40     19.87 o 
  10   3   9      417.56      409.84     33.03 o 
  11   3   9       42.54        9.13     21.69 o 
  12   3   9      393.58      363.38     47.10 o 
  13   3   9       20.51       11.91     27.09 o 
  14   3   9       67.37       34.24     57.76 o 
 -17   4   9       56.53       60.86     67.70 o 
 -16   4   9      193.72      238.37     68.38 o 
 -15   4   9      503.99      556.88     84.22 o 
 -14   4   9       77.98       60.49     44.73 o 
 -13   4   9      186.94      137.00     36.51 o 
 -12   4   9      508.52      380.83     53.37 o 
 -11   4   9      490.82      461.53     60.94 o 
 -10   4   9      672.25      604.09     51.23 o 
  -9   4   9      711.11      640.80     38.95 o 
  -8   4   9     3843.80     3804.20     85.82 o 
  -7   4   9        0.20       -1.94     12.68 o 
  -6   4   9     2179.45     2041.62     39.69 o 
  -5   4   9        3.78       10.36      7.17 o 
  -4   4   9    24747.98    25666.63    207.42 o 
  -3   4   9       91.61       71.36      8.77 o 
  -2   4   9    25699.37    25439.07    217.34 o 
  -1   4   9     2051.16     2303.13     37.36 o 
   0   4   9    10319.10    10190.32    108.94 o 
   1   4   9       12.30       13.65      8.12 o 
   2   4   9    35903.50    35017.09    290.28 o 
   3   4   9     1047.17     1018.55     23.49 o 
   4   4   9       73.36       61.04     12.02 o 
   5   4   9      217.67      189.15     21.48 o 
   6   4   9     3549.42     3620.12     74.10 o 
   7   4   9      787.14      777.63     37.51 o 
   8   4   9      243.55      187.34     20.61 o 
   9   4   9      441.38      420.35     27.90 o 
  10   4   9        5.21        9.70     17.83 o 
  11   4   9      150.96      142.64     35.37 o 
  12   4   9        2.58        9.40     24.01 o 
  13   4   9      160.70      269.91     46.39 o 
  14   4   9       26.46       39.08     81.88 o 
 -17   5   9       18.25      110.54     75.37 o 
 -16   5   9      262.92      101.92     70.20 o 
 -15   5   9      885.48      805.48     93.80 o 
 -14   5   9       31.17        5.68     33.63 o 
 -13   5   9        0.54       21.23     29.50 o 
 -12   5   9       13.00       -0.26     26.58 o 
 -11   5   9     5050.86     5004.99    180.50 o 
 -10   5   9      114.36       89.33     26.10 o 
  -9   5   9       51.50       14.67     17.00 o 
  -8   5   9      549.88      550.46     35.95 o 
  -7   5   9     3293.81     3133.83     66.95 o 
  -6   5   9       78.13       65.85     12.59 o 
  -5   5   9      972.78      989.39     23.47 o 
  -4   5   9      751.42      724.94     25.49 o 
  -3   5   9      274.88      283.66     17.52 o 
  -2   5   9      247.72      231.39     12.87 o 
  -1   5   9     2443.41     2546.05     40.24 o 
   0   5   9      122.65      131.90     11.69 o 
   1   5   9     3574.79     3342.13     47.38 o 
   2   5   9     1169.87     1122.02     27.83 o 
   3   5   9       35.02       17.97      8.56 o 
   4   5   9       36.31       14.60     10.15 o 
   5   5   9     3147.52     3091.39     66.28 o 
   6   5   9      917.19      940.28     35.30 o 
   7   5   9      241.70      182.38     24.73 o 
   8   5   9      663.36      615.85     31.77 o 
   9   5   9     2557.50     2633.59     65.05 o 
  10   5   9        0.11      -13.05     19.73 o 
  11   5   9       57.74      111.32     28.60 o 
  12   5   9     1335.46     1485.20     66.61 o 
  13   5   9      808.40     1105.35     90.30 o 
  14   5   9       22.31        3.42     53.79 o 
 -17   6   9      277.85      363.60     98.55 o 
 -16   6   9      452.77      428.69    107.37 o 
 -15   6   9      333.09      278.62     67.23 o 
 -14   6   9       77.50       26.92     35.17 o 
 -13   6   9        3.60       22.67     32.14 o 
 -12   6   9      641.05      500.69     54.67 o 
 -11   6   9      423.14      409.51     46.21 o 
 -10   6   9       52.95       35.80     22.16 o 
  -9   6   9      155.64      106.42     22.05 o 
  -8   6   9     1405.59     1451.43     53.67 o 
  -7   6   9      830.56      901.69     37.07 o 
  -6   6   9     4785.12     4794.13     76.45 o 
  -5   6   9       24.59       33.51      9.40 o 
  -4   6   9     5217.33     5390.68     60.35 o 
  -3   6   9     3483.58     3409.42     47.18 o 
  -2   6   9       86.24       83.29     11.24 o 
  -1   6   9       50.32       44.83      9.52 o 
   0   6   9     2823.76     2591.60     43.16 o 
   1   6   9     7015.98     6975.87     79.30 o 
   2   6   9     5387.68     5192.36     66.32 o 
   3   6   9      575.28      557.57     19.78 o 
   4   6   9      505.39      534.91     23.72 o 
   5   6   9     3142.98     3128.69     66.77 o 
   6   6   9     6082.62     6032.78    135.63 o 
   7   6   9       35.97       21.32     15.68 o 
   8   6   9     1863.90     1785.80     50.59 o 
   9   6   9       51.08       63.61     21.93 o 
  10   6   9      525.65      563.41     38.48 o 
  11   6   9       22.31       11.33     25.34 o 
  12   6   9      956.24     1021.16     58.86 o 
  13   6   9       74.82      109.29     35.23 o 
 -16   7   9      292.76      238.38     80.91 o 
 -15   7   9        4.18       -2.08     48.31 o 
 -14   7   9      159.30       82.99     40.68 o 
 -13   7   9      167.65      159.89     42.72 o 
 -12   7   9      257.46      229.76     43.62 o 
 -11   7   9      162.72      118.87     30.26 o 
 -10   7   9      413.00      437.26     38.61 o 
  -9   7   9     2028.16     2075.06     61.78 o 
  -8   7   9     2080.32     2080.59     67.08 o 
  -7   7   9      182.39      223.93     22.83 o 
  -6   7   9      489.71      531.03     29.67 o 
  -5   7   9     2481.45     2412.01     50.07 o 
  -4   7   9     1487.35     1370.02     26.24 o 
  -3   7   9        0.43        0.83      7.61 o 
  -2   7   9     1550.85     1555.21     35.30 o 
  -1   7   9     5596.65     5562.66     74.74 o 
   0   7   9        8.36       13.46      9.47 o 
   1   7   9      255.81      284.83     17.75 o 
   2   7   9      784.50      720.87     29.19 o 
   3   7   9     2765.29     2564.32     44.09 o 
   4   7   9      289.54      286.20     15.33 o 
   5   7   9      489.03      391.30     21.01 o 
   6   7   9     4307.42     4109.62     71.90 o 
   7   7   9     2577.47     2780.88     56.72 o 
   8   7   9       31.28        6.89     18.10 o 
   9   7   9      207.89      228.97     27.46 o 
  10   7   9     1182.23     1173.80     51.86 o 
  11   7   9      496.70      514.96     57.51 o 
  12   7   9       11.03       67.46     32.53 o 
  13   7   9      647.25      759.82     57.85 o 
 -16   8   9      100.40      -49.52     58.00 o 
 -15   8   9      231.24      210.47     64.97 o 
 -14   8   9       82.75       98.51     45.17 o 
 -13   8   9     1039.40      960.60     87.75 o 
 -12   8   9      151.56       85.33     30.69 o 
 -11   8   9       91.49       62.07     25.84 o 
 -10   8   9       63.36       54.66     24.78 o 
  -9   8   9     2749.47     2887.71     79.94 o 
  -8   8   9      150.00      182.86     24.04 o 
  -7   8   9      476.22      435.82     30.08 o 
  -6   8   9       62.26       58.79     14.32 o 
  -5   8   9     1845.67     1747.41     43.46 o 
  -4   8   9     3291.75     3277.02     65.37 o 
  -3   8   9      222.11      219.13     16.60 o 
  -2   8   9     3704.93     3571.86     63.59 o 
  -1   8   9       23.43       16.19     10.37 o 
   0   8   9     3802.13     3663.19     61.17 o 
   1   8   9     1065.02     1064.60     30.55 o 
   2   8   9     7280.50     7034.77     91.18 o 
   3   8   9       17.84       20.86     10.40 o 
   4   8   9     1328.34     1270.54     31.88 o 
   5   8   9      309.99      367.58     21.69 o 
   6   8   9      192.55      175.75     22.06 o 
   7   8   9     3463.26     3508.20     72.86 o 
   8   8   9     2139.88     2085.25     67.61 o 
   9   8   9       38.56       25.02     21.37 o 
  10   8   9      659.75      624.05     41.28 o 
  11   8   9     1162.15     1254.23     71.25 o 
  12   8   9       42.82       73.52     36.29 o 
  13   8   9       11.44       -2.39     46.98 o 
 -16   9   9      154.94      176.76    109.57 o 
 -15   9   9      172.86      200.67     64.08 o 
 -14   9   9        0.95       29.62     39.00 o 
 -13   9   9      374.50      364.35     47.87 o 
 -12   9   9        8.90       -2.66     27.05 o 
 -11   9   9      217.39      205.66     33.64 o 
 -10   9   9       77.79       66.33     25.84 o 
  -9   9   9      533.54      582.17     42.92 o 
  -8   9   9       54.27       14.08     18.66 o 
  -7   9   9      291.46      262.24     24.65 o 
  -6   9   9      412.79      462.28     27.43 o 
  -5   9   9     3385.72     3250.80     77.79 o 
  -4   9   9     1744.78     1823.27     47.76 o 
  -3   9   9        6.11        1.26      9.79 o 
  -2   9   9     9813.09     9419.89    118.36 o 
  -1   9   9      135.05      133.65     15.67 o 
   0   9   9     2499.52     2444.46     49.53 o 
   1   9   9     2248.79     2218.53     44.99 o 
   2   9   9     3733.76     3728.50     61.16 o 
   3   9   9      889.02      787.46     27.18 o 
   4   9   9     4671.52     4756.07     82.01 o 
   5   9   9      434.36      389.40     27.05 o 
   6   9   9      152.25      142.60     21.91 o 
   7   9   9        5.59        0.71     16.16 o 
   8   9   9      166.19       99.33     24.42 o 
   9   9   9      110.80      111.88     25.26 o 
  10   9   9      171.31      120.81     28.90 o 
  11   9   9        0.82      -20.11     20.11 o 
  12   9   9        4.44       -8.64     30.66 o 
  13   9   9      224.97      255.82     65.34 o 
 -15  10   9       96.45       92.68     92.52 o 
 -14  10   9        0.65       18.97     45.67 o 
 -13  10   9      255.10      179.73     40.39 o 
 -12  10   9     1187.48     1127.67     63.78 o 
 -11  10   9       94.05       42.27     26.31 o 
 -10  10   9        4.68       -7.87     22.26 o 
  -9  10   9      309.51      340.31     36.33 o 
  -8  10   9     1125.48     1130.24     69.56 o 
  -7  10   9     5381.86     5393.50    130.45 o 
  -6  10   9     3063.86     3079.92     65.97 o 
  -5  10   9        0.97       -3.91     14.65 o 
  -4  10   9      728.73      708.08     33.98 o 
  -3  10   9     5115.96     5126.41     74.60 o 
  -2  10   9      427.57      393.74     23.51 o 
  -1  10   9      324.00      269.63     20.68 o 
   0  10   9     1259.01     1250.74     39.97 o 
   1  10   9     4040.37     3885.32     66.98 o 
   2  10   9       15.07       -0.80     11.82 o 
   3  10   9      932.68      933.03     34.14 o 
   4  10   9       16.61       12.29     15.65 o 
   5  10   9     2587.45     2579.78     61.57 o 
   6  10   9       94.00       33.94     18.59 o 
   7  10   9       32.55       21.45     20.30 o 
   8  10   9      137.93      171.45     27.12 o 
   9  10   9       55.09       44.14     22.89 o 
  10  10   9      554.54      599.52     44.81 o 
  11  10   9       11.13        7.32     24.62 o 
  12  10   9      130.59      168.10     58.07 o 
 -15  11   9       10.47       -0.51     88.13 o 
 -14  11   9      839.41      900.82     80.64 o 
 -13  11   9       98.51      112.25     42.20 o 
 -12  11   9      437.59      464.68     56.07 o 
 -11  11   9      498.36      527.00     51.15 o 
 -10  11   9     1240.24     1262.11     62.09 o 
  -9  11   9      377.24      376.51     48.28 o 
  -8  11   9      609.67      641.44     64.67 o 
  -7  11   9      102.41      124.68     22.54 o 
  -6  11   9     4382.93     4566.05     92.16 o 
  -5  11   9     1127.42     1285.21     65.63 o 
  -4  11   9       37.26       25.24     17.78 o 
  -3  11   9      131.77      135.48     22.35 o 
  -2  11   9      216.07      257.64     20.75 o 
  -1  11   9      365.03      432.20     27.05 o 
   0  11   9     2710.51     2423.94     51.98 o 
   1  11   9     1304.81     1286.26     39.25 o 
   2  11   9       11.31       10.65     14.02 o 
   3  11   9     1300.57     1290.52     46.98 o 
   4  11   9     3218.12     3215.52     69.27 o 
   5  11   9      233.87      220.63     26.41 o 
   6  11   9     3879.01     4090.04     82.92 o 
   7  11   9        0.44      -19.56     19.56 o 
   8  11   9      577.58      554.55     39.63 o 
   9  11   9       95.57      105.53     27.67 o 
  10  11   9     1022.76     1028.29     56.18 o 
  11  11   9      106.90       66.22     35.26 o 
  12  11   9       34.86       54.71     30.41 o 
 -15  12   9      255.87      234.33    116.15 o 
 -14  12   9        0.21       25.93     44.57 o 
 -13  12   9      288.32      220.98     50.99 o 
 -12  12   9      294.03      244.52     45.31 o 
 -11  12   9      306.05      298.29     43.98 o 
 -10  12   9      231.83      271.61     37.04 o 
  -9  12   9      468.97      436.09     42.17 o 
  -8  12   9      251.16      298.24     34.77 o 
  -7  12   9       95.11      122.64     30.24 o 
  -6  12   9     4627.71     4586.67     95.16 o 
  -5  12   9       55.37       28.89     21.93 o 
  -4  12   9      271.43      250.70     34.28 o 
  -3  12   9      861.85      812.49     44.88 o 
  -2  12   9      268.91      275.49     25.70 o 
  -1  12   9       61.23       44.29     15.20 o 
   0  12   9      264.59      197.45     21.11 o 
   1  12   9      428.65      330.08     28.59 o 
   2  12   9      407.17      421.53     31.33 o 
   3  12   9       28.60       -5.49     18.20 o 
   4  12   9     2106.38     2012.66     60.78 o 
   5  12   9        1.50        4.92     19.35 o 
   6  12   9      178.78      118.52     23.70 o 
   7  12   9      489.00      528.01     38.90 o 
   8  12   9      717.54      721.22     65.30 o 
   9  12   9      111.92       61.69     27.83 o 
  10  12   9      482.53      498.16     47.79 o 
  11  12   9      226.32      242.67     37.50 o 
 -14  13   9       23.87       69.70     47.40 o 
 -13  13   9        0.93       48.09     55.91 o 
 -12  13   9      221.90      163.41     40.39 o 
 -11  13   9     1931.21     1992.72     90.62 o 
 -10  13   9       33.08       13.00     30.03 o 
  -9  13   9       23.06       20.36     25.96 o 
  -8  13   9       46.01       34.35     32.32 o 
  -7  13   9     2776.46     2920.50     90.91 o 
  -6  13   9      290.64      254.22     36.30 o 
  -5  13   9      801.14      834.99     58.84 o 
  -4  13   9       52.80       84.40     33.05 o 
  -3  13   9      131.02      221.70     33.93 o 
  -2  13   9      980.06      892.70     43.68 o 
  -1  13   9      639.02      707.70     42.61 o 
   0  13   9      476.75      492.20     35.66 o 
   1  13   9      331.89      387.70     34.07 o 
   2  13   9     1273.79     1368.39     61.17 o 
   3  13   9      139.12      147.67     25.31 o 
   4  13   9     1030.16      954.23     46.09 o 
   5  13   9     1303.59     1281.67     53.22 o 
   6  13   9       64.89       20.93     21.97 o 
   7  13   9        9.45       -1.72     23.11 o 
   8  13   9      579.52      584.81     53.88 o 
   9  13   9     1537.26     1622.35    101.46 o 
  10  13   9        2.56        1.57     30.55 o 
  11  13   9        0.38       -3.75     34.53 o 
 -14  14   9       95.75       82.79     65.93 o 
 -13  14   9      350.89      397.47     97.06 o 
 -12  14   9      348.22      431.32     69.16 o 
 -11  14   9     1001.66     1059.11     71.63 o 
 -10  14   9      377.02      443.81     57.95 o 
  -9  14   9      162.52       65.24     50.36 o 
  -8  14   9       11.17      -22.14     61.01 o 
  -7  14   9       59.45       81.74     31.15 o 
  -6  14   9       63.47       44.70     29.61 o 
  -5  14   9       39.96       24.62     25.95 o 
  -4  14   9      255.95      256.14     36.38 o 
  -3  14   9      523.23      466.72     43.44 o 
  -2  14   9      707.69      698.59     41.84 o 
  -1  14   9      473.67      416.58     37.32 o 
   0  14   9      618.36      681.37     49.33 o 
   1  14   9      338.14      338.82     35.68 o 
   2  14   9      196.18      182.90     31.04 o 
   3  14   9       28.28        4.11     22.41 o 
   4  14   9      376.60      391.66     36.57 o 
   5  14   9      661.18      585.77     44.65 o 
   6  14   9        3.65       -5.55     25.29 o 
   7  14   9       64.06       58.70     27.61 o 
   8  14   9       51.37       94.81     30.95 o 
   9  14   9      112.75      142.83     39.30 o 
  10  14   9      252.20      306.09     49.79 o 
 -13  15   9       26.79       46.93     53.59 o 
 -12  15   9       57.42       76.47     57.09 o 
 -11  15   9      166.15      237.69     50.22 o 
 -10  15   9       13.20       53.13     48.26 o 
  -9  15   9     1446.20     1643.25    106.75 o 
  -8  15   9      224.29      206.76     51.96 o 
  -7  15   9      484.31      496.91     55.71 o 
  -6  15   9        2.37      -26.59     30.70 o 
  -5  15   9     3312.07     3416.13    101.95 o 
  -4  15   9        1.04      -11.84     25.79 o 
  -3  15   9       91.48       47.41     28.96 o 
  -2  15   9       78.16       62.53     29.29 o 
  -1  15   9     4013.80     4050.04    109.79 o 
   0  15   9      338.95      353.28     69.70 o 
   1  15   9        6.64      -13.53     23.33 o 
   2  15   9       21.66       36.05     25.99 o 
   3  15   9     2148.69     2225.10     71.63 o 
   4  15   9       16.43      -22.69     22.69 o 
   5  15   9        6.86        1.49     26.15 o 
   6  15   9       14.70      -19.75     27.41 o 
   7  15   9      605.35      670.88     54.01 o 
   8  15   9      180.61      188.52     36.90 o 
   9  15   9      151.02      102.95     51.26 o 
  10  15   9        2.98      -17.57     46.47 o 
 -12  16   9      156.69       91.42     53.85 o 
 -11  16   9      227.11      262.57     58.70 o 
 -10  16   9       97.11       55.24     52.05 o 
  -9  16   9        4.11       21.61     43.88 o 
  -8  16   9       38.33       56.20     45.09 o 
  -7  16   9       26.02        1.89     60.48 o 
  -6  16   9       32.71       25.56     40.71 o 
  -5  16   9       36.03       34.49     36.55 o 
  -4  16   9        3.71        4.68     30.52 o 
  -3  16   9      145.75      144.15     36.17 o 
  -2  16   9      352.37      444.71     45.55 o 
  -1  16   9      230.13      257.97     34.44 o 
   0  16   9       58.42      110.24     34.12 o 
   1  16   9      129.88      120.42     36.21 o 
   2  16   9        4.64       -5.31     28.56 o 
   3  16   9     1115.61     1133.91     61.54 o 
   4  16   9        9.46       13.47     26.18 o 
   5  16   9       39.77       54.19     31.20 o 
   6  16   9       44.99       59.88     31.78 o 
   7  16   9      304.51      313.74     44.65 o 
   8  16   9       15.61       -8.06     36.50 o 
   9  16   9      243.63      197.88     61.09 o 
 -12  17   9       26.83      -25.58    145.78 o 
 -11  17   9     1441.56     1626.98    151.21 o 
 -10  17   9      564.71      573.34     84.39 o 
  -9  17   9      221.83      176.02     78.52 o 
  -8  17   9      443.23      570.77     76.53 o 
  -7  17   9      729.42      617.63     76.54 o 
  -6  17   9     1270.06     1477.20     99.96 o 
  -5  17   9     1151.02     1359.22     82.92 o 
  -4  17   9     1792.78     2205.00     99.74 o 
  -3  17   9      669.47      728.95     66.11 o 
  -2  17   9      267.80      205.35     40.68 o 
  -1  17   9       32.61        6.22     32.12 o 
   0  17   9     1625.40     1696.25    106.13 o 
   1  17   9      583.75      579.30     54.39 o 
   2  17   9      190.44      121.67     37.96 o 
   3  17   9        2.05      -23.81     27.50 o 
   4  17   9     1647.41     1646.81     68.25 o 
   5  17   9      100.93       94.10     32.54 o 
   6  17   9        5.69       -8.65     30.07 o 
   7  17   9       59.24       27.81     39.73 o 
   8  17   9      340.79      336.29     56.93 o 
 -11  18   9        1.28     -100.96    100.96 o 
 -10  18   9       99.89      172.98     78.72 o 
  -9  18   9      700.96      730.25     88.69 o 
  -8  18   9      167.94      246.00     74.43 o 
  -7  18   9      137.83       93.83     52.60 o 
  -6  18   9      587.24      599.44     84.74 o 
  -5  18   9      130.38      125.10     76.03 o 
  -4  18   9      609.40      657.14     65.87 o 
  -3  18   9       28.71       85.58     42.61 o 
  -2  18   9      269.43      219.61     62.81 o 
  -1  18   9        8.20       20.34     39.34 o 
   0  18   9       17.52        0.38     33.77 o 
   1  18   9      369.97      420.94     70.35 o 
   2  18   9      243.58      188.03     43.57 o 
   3  18   9      217.41      127.71     42.43 o 
   4  18   9       45.76       48.01     37.45 o 
   5  18   9      471.03      432.71     58.77 o 
   6  18   9       20.97        8.51     37.36 o 
   7  18   9       89.49       51.03     44.21 o 
   8  18   9       51.23       78.71     54.50 o 
 -10  19   9      817.42      640.35    159.37 o 
  -9  19   9       18.53        9.56     66.22 o 
  -8  19   9      241.89      190.71     78.07 o 
  -7  19   9       89.94       24.15     54.16 o 
  -6  19   9      427.35      515.56     76.72 o 
  -5  19   9       99.70       72.67     51.83 o 
  -4  19   9       34.32       46.85     45.21 o 
  -3  19   9        1.26      -35.80     46.68 o 
  -2  19   9      417.09      456.83     76.39 o 
  -1  19   9       36.96       27.79     54.34 o 
   0  19   9      358.43      314.81     78.44 o 
   1  19   9      171.13      299.96     70.95 o 
   2  19   9        9.40       -7.26     38.81 o 
   3  19   9      165.49      126.90     54.85 o 
   4  19   9      696.86      729.87    101.68 o 
   5  19   9      163.02      101.73     88.21 o 
   6  19   9      417.15      511.86     66.73 o 
   7  19   9        4.69      -12.41     49.69 o 
  -8  20   9        0.39       33.48     65.53 o 
  -7  20   9      582.64      756.99    113.08 o 
  -6  20   9      209.47      142.30     72.33 o 
  -5  20   9       59.30      112.05     65.23 o 
  -4  20   9        7.06       14.48     81.46 o 
  -3  20   9      919.91      916.22    105.73 o 
  -2  20   9       12.24       -5.44     55.42 o 
  -1  20   9      114.32       36.24     71.87 o 
   0  20   9        1.09      -55.71     88.80 o 
   1  20   9      580.63      500.55     96.99 o 
   2  20   9      161.40      180.63     60.04 o 
   3  20   9       57.37       79.80     64.59 o 
   4  20   9      318.91      412.49     88.06 o 
   5  20   9      532.31      509.86    109.40 o 
  -7  21   9       16.49       56.04     71.10 o 
  -6  21   9      224.82      178.82     83.69 o 
  -5  21   9        8.31      -63.31     93.87 o 
  -4  21   9      249.39      132.36    124.93 o 
  -3  21   9      352.04      466.29    148.73 o 
  -2  21   9      460.71      528.25    156.67 o 
  -1  21   9      116.85       71.24    107.20 o 
   0  21   9      255.29      253.40    130.33 o 
   1  21   9        0.72       39.24     71.84 o 
   2  21   9      158.00      164.45     79.14 o 
   3  21   9      174.89      397.24    128.98 o 
   4  21   9      739.69      990.27    118.67 o 
  -5  22   9        1.22      -98.93     98.93 o 
  -4  22   9       27.08       -5.06    108.38 o 
  -3  22   9       25.59       58.92    111.59 o 
  -2  22   9      253.33      276.53    135.23 o 
  -1  22   9       97.38       21.27    107.37 o 
   0  22   9      528.28      577.88    162.07 o 
   1  22   9       16.76       52.84    114.80 o 
 -16   0  10      249.88      127.29     99.94 o 
 -14   0  10        4.04      -52.17     52.17 o 
 -12   0  10      469.31      543.44    116.32 o 
 -10   0  10      181.93      166.15     34.93 o 
  -8   0  10      133.42      102.55     35.27 o 
  -6   0  10    14212.17    14674.42    179.46 o 
  -4   0  10      364.03      303.63     25.24 o 
  -2   0  10    50300.81    49878.68    618.97 o 
   0   0  10      328.78      369.14     30.20 o 
   2   0  10     9802.72     9355.43    128.30 o 
   4   0  10      425.75      413.07     33.85 o 
   6   0  10     4536.72     4568.83    106.71 o 
   8   0  10       36.94       45.64     25.57 o 
  10   0  10     1024.92     1115.36    112.62 o 
 -17   1  10      321.78      252.36    169.33 o 
 -16   1  10      178.12      116.16     69.67 o 
 -15   1  10       20.71       30.47     56.61 o 
 -14   1  10      187.42      112.91     55.11 o 
 -13   1  10      496.33      472.69     80.45 o 
 -12   1  10     2341.22     2168.38    141.10 o 
 -11   1  10      391.90      238.18     42.89 o 
 -10   1  10       71.93       31.12     18.44 o 
  -9   1  10       18.27       49.33     23.17 o 
  -8   1  10      315.52      337.92     51.88 o 
  -7   1  10      454.97      446.27     29.12 o 
  -6   1  10     1830.95     1810.83     35.60 o 
  -5   1  10       27.20       15.87      7.28 o 
  -4   1  10     2544.74     2506.55     36.60 o 
  -3   1  10     2806.68     2787.61     44.87 o 
  -2   1  10     2285.46     2488.88     40.11 o 
  -1   1  10     3161.19     3161.16     45.68 o 
   0   1  10     1122.98     1058.10     24.63 o 
   1   1  10      522.81      498.65     17.49 o 
   2   1  10     3114.65     2984.03     37.93 o 
   3   1  10       89.45       86.22      7.80 o 
   4   1  10     4258.15     4213.20     70.34 o 
   5   1  10      265.72      269.78     18.87 o 
   6   1  10      190.47      159.94     19.17 o 
   7   1  10        0.70       -7.76     14.71 o 
   8   1  10     2474.44     2481.55     57.25 o 
   9   1  10     1225.43     1200.18     50.59 o 
  10   1  10      836.05      770.17     42.53 o 
  11   1  10        2.99       -0.35     32.60 o 
 -17   2  10      181.83      185.83     87.28 o 
 -16   2  10      441.90      331.60     74.62 o 
 -15   2  10       81.04      110.50     56.95 o 
 -14   2  10      220.03      168.75     61.02 o 
 -13   2  10       12.08       -7.24     41.59 o 
 -12   2  10     4243.43     3964.05    143.65 o 
 -11   2  10     1411.43     1458.11    119.86 o 
 -10   2  10       58.48       24.51     20.40 o 
  -9   2  10     1562.85     1611.32     72.71 o 
  -8   2  10     6814.66     6750.72    136.33 o 
  -7   2  10     2125.34     2115.56     90.07 o 
  -6   2  10     4897.61     4974.86     63.49 o 
  -5   2  10     1336.78     1340.69     26.68 o 
  -4   2  10      901.22      943.74     28.94 o 
  -3   2  10     1428.68     1383.50     26.31 o 
  -2   2  10     5140.82     4945.69     62.08 o 
  -1   2  10     5962.44     6049.67     74.64 o 
   0   2  10    11226.03    11251.55    118.87 o 
   1   2  10     1672.55     1669.21     32.41 o 
   2   2  10      947.23      876.75     19.49 o 
   3   2  10     3361.78     3411.16     41.57 o 
   4   2  10     5164.28     5187.05     75.44 o 
   5   2  10      477.12      454.59     23.83 o 
   6   2  10       42.65       45.99     13.11 o 
   7   2  10     2502.16     2438.86     63.91 o 
   8   2  10     2706.44     2859.92     76.73 o 
   9   2  10       27.09       34.09     22.67 o 
  10   2  10       14.53       26.74     22.98 o 
  11   2  10        1.96      -18.89     18.89 o 
  12   2  10      689.09      914.49    159.45 o 
  13   2  10        4.96       17.56     73.78 o 
 -17   3  10       88.58      130.14     79.66 o 
 -16   3  10        3.21      -20.77     46.65 o 
 -15   3  10       24.99       -1.44     60.62 o 
 -14   3  10       51.24       -9.67     45.59 o 
 -13   3  10       76.24       54.05     41.98 o 
 -12   3  10      352.46      359.52     64.13 o 
 -11   3  10       44.55       28.48     29.55 o 
 -10   3  10     1449.82     1462.01     82.98 o 
  -9   3  10       26.89        0.65     20.52 o 
  -8   3  10      435.98      359.85     41.37 o 
  -7   3  10      935.22      798.12     50.86 o 
  -6   3  10     4915.49     4718.02     80.62 o 
  -5   3  10    14869.66    15185.49    130.07 o 
  -4   3  10      336.97      378.72     15.71 o 
  -3   3  10     1406.53     1358.39     26.97 o 
  -2   3  10      536.95      566.88     19.91 o 
  -1   3  10     6946.99     6877.85     86.69 o 
   0   3  10     2311.76     2396.62     40.97 o 
   1   3  10     4472.62     4460.81     69.85 o 
   2   3  10     3577.21     3361.46     50.61 o 
   3   3  10     1699.88     1711.14     45.16 o 
   4   3  10     3939.94     3828.18     72.73 o 
   5   3  10      118.36       97.59     18.47 o 
   6   3  10      514.87      458.44     30.48 o 
   7   3  10     2842.54     2774.27     73.45 o 
   8   3  10      511.86      364.66     34.76 o 
   9   3  10       24.73       25.60     21.40 o 
  10   3  10       15.69       30.46     18.24 o 
  11   3  10       75.35       38.66     33.36 o 
  12   3  10       11.77      -20.01     21.14 o 
  13   3  10      383.31      339.20     42.83 o 
 -17   4  10      732.93      811.18    133.23 o 
 -16   4  10      139.06      126.24     61.24 o 
 -15   4  10      632.56      490.59     92.16 o 
 -14   4  10        0.33       21.85     40.33 o 
 -13   4  10     2107.37     1920.21    121.62 o 
 -12   4  10       31.69       26.62     28.22 o 
 -11   4  10     6749.10     6998.17    174.67 o 
 -10   4  10       58.15       18.14     25.95 o 
  -9   4  10     1611.84     1666.51     64.93 o 
  -8   4  10      280.50      251.59     25.72 o 
  -7   4  10     4587.51     4705.42     91.92 o 
  -6   4  10      523.15      478.02     20.32 o 
  -5   4  10       75.45       77.35     10.12 o 
  -4   4  10      113.96       89.36      9.24 o 
  -3   4  10     3325.89     3362.13     45.99 o 
  -2   4  10      284.05      249.70     15.29 o 
  -1   4  10     1658.82     1609.38     31.90 o 
   0   4  10      536.41      507.42     20.36 o 
   1   4  10        0.85       13.23      8.70 o 
   2   4  10       26.32       27.58      9.09 o 
   3   4  10    11402.37    11453.04    119.14 o 
   4   4  10       69.44       60.93     10.18 o 
   5   4  10     1713.20     1699.84     49.44 o 
   6   4  10      519.12      498.34     32.17 o 
   7   4  10     4872.18     4856.13    101.64 o 
   8   4  10      113.11      122.59     20.62 o 
   9   4  10     3146.76     3239.63     70.28 o 
  10   4  10      310.41      289.75     28.95 o 
  11   4  10     1125.34     1282.14     60.63 o 
  12   4  10       92.81      138.26     41.78 o 
  13   4  10      209.90      266.10     43.37 o 
 -17   5  10      134.49        3.25     67.03 o 
 -16   5  10        7.76       12.98     62.49 o 
 -15   5  10      326.89      343.40     71.32 o 
 -14   5  10       70.52       22.92     34.17 o 
 -13   5  10        2.44       11.77     31.01 o 
 -12   5  10       21.54       -9.54     32.38 o 
 -11   5  10      167.26      175.50     36.70 o 
 -10   5  10      762.43      747.67     57.62 o 
  -9   5  10      476.80      377.41     52.37 o 
  -8   5  10     3932.04     3929.74     89.89 o 
  -7   5  10      131.54       84.58     25.75 o 
  -6   5  10     2795.73     2802.85     52.42 o 
  -5   5  10     1012.68     1022.04     25.70 o 
  -4   5  10    15995.49    15421.97    135.27 o 
  -3   5  10       28.06       17.76      7.82 o 
  -2   5  10       26.03       23.82      8.55 o 
  -1   5  10       66.37       83.98     11.26 o 
   0   5  10    12581.24    12338.31    125.02 o 
   1   5  10      799.84      807.75     30.52 o 
   2   5  10     1785.69     1646.31     37.79 o 
   3   5  10      887.72      886.12     25.93 o 
   4   5  10      295.85      302.15     18.23 o 
   5   5  10        2.67       -8.37     15.00 o 
   6   5  10        3.02        4.08     14.10 o 
   7   5  10     4946.22     5016.47     87.24 o 
   8   5  10      298.66      249.42     26.69 o 
   9   5  10      273.26      256.90     27.97 o 
  10   5  10      233.89      192.06     28.02 o 
  11   5  10      283.50      288.31     37.24 o 
  12   5  10      101.27      115.28     36.54 o 
  13   5  10      739.95      911.74     65.38 o 
 -16   6  10      397.57      372.10     94.30 o 
 -15   6  10       97.89      128.60     57.81 o 
 -14   6  10      209.37      137.67     43.54 o 
 -13   6  10       21.68       40.74     35.01 o 
 -12   6  10      426.76      434.20     54.17 o 
 -11   6  10      669.92      671.46     61.69 o 
 -10   6  10      308.48      240.93     32.09 o 
  -9   6  10     2645.22     2658.49     69.95 o 
  -8   6  10       21.54       27.74     18.25 o 
  -7   6  10     2194.72     2091.05     59.86 o 
  -6   6  10      974.94      920.47     30.82 o 
  -5   6  10     2331.30     2367.28     44.66 o 
  -4   6  10     1949.22     2090.70     36.45 o 
  -3   6  10     4300.36     4366.89     62.52 o 
  -2   6  10      109.76      139.41     15.19 o 
  -1   6  10     2810.04     2740.73     50.53 o 
   0   6  10      175.81      152.94     15.81 o 
   1   6  10     9048.91     8615.41    114.18 o 
   2   6  10      498.63      499.72     22.78 o 
   3   6  10     1864.87     1945.45     38.67 o 
   4   6  10      395.38      375.18     19.02 o 
   5   6  10      730.82      763.53     26.95 o 
   6   6  10     1399.86     1449.23     53.23 o 
   7   6  10      463.43      430.92     28.97 o 
   8   6  10      502.76      487.98     33.94 o 
   9   6  10       65.86       35.68     25.09 o 
  10   6  10      269.48      229.92     31.49 o 
  11   6  10       27.26       23.90     28.32 o 
  12   6  10      888.54     1026.52     60.42 o 
  13   6  10       10.62       15.42     43.73 o 
 -16   7  10        8.73       49.64     68.53 o 
 -15   7  10      545.84      469.04     67.28 o 
 -14   7  10     1092.93     1064.01     84.17 o 
 -13   7  10      147.96      109.29     41.18 o 
 -12   7  10      211.27      217.72     44.67 o 
 -11   7  10       14.95       29.07     29.78 o 
 -10   7  10     4032.49     3838.91     96.74 o 
  -9   7  10     2813.54     2737.42     80.12 o 
  -8   7  10        2.53       10.12     18.85 o 
  -7   7  10     1026.72     1065.70     48.45 o 
  -6   7  10      649.76      719.49     29.87 o 
  -5   7  10        6.28       28.00     11.54 o 
  -4   7  10       30.45       -4.15      8.67 o 
  -3   7  10     1583.49     1612.08     34.01 o 
  -2   7  10      305.24      298.75     19.92 o 
  -1   7  10     3629.56     3551.54     60.00 o 
   0   7  10      360.77      356.34     23.52 o 
   1   7  10       52.70       48.29     12.76 o 
   2   7  10      477.86      532.75     23.37 o 
   3   7  10     1295.37     1252.13     31.49 o 
   4   7  10      201.95      193.80     16.26 o 
   5   7  10      617.08      568.79     24.86 o 
   6   7  10      303.82      267.99     24.90 o 
   7   7  10      249.55      173.41     23.92 o 
   8   7  10     1011.51     1090.76     43.69 o 
   9   7  10      137.87      164.70     35.38 o 
  10   7  10      500.75      479.03     41.77 o 
  11   7  10      312.27      318.16     63.16 o 
  12   7  10      349.80      436.71     46.56 o 
  13   7  10      972.45      996.90     83.32 o 
 -16   8  10       38.30       45.57     70.04 o 
 -15   8  10        5.07      -13.63     39.14 o 
 -14   8  10      200.48      177.04     47.71 o 
 -13   8  10      356.51      387.39     56.29 o 
 -12   8  10      195.01      219.58     38.50 o 
 -11   8  10      524.54      494.60     44.45 o 
 -10   8  10     1084.43     1072.62     61.77 o 
  -9   8  10       44.50       35.93     30.69 o 
  -8   8  10      361.73      292.43     32.30 o 
  -7   8  10      373.44      309.23     34.81 o 
  -6   8  10     7545.03     7451.33    107.46 o 
  -5   8  10        6.63       -3.72     11.81 o 
  -4   8  10      176.89      188.58     18.30 o 
  -3   8  10        1.78        6.55      9.87 o 
  -2   8  10     6876.74     6626.39     97.94 o 
  -1   8  10      106.31       89.10     13.95 o 
   0   8  10      229.32      252.10     19.66 o 
   1   8  10       93.89       83.88     14.26 o 
   2   8  10     6380.18     6299.36     86.06 o 
   3   8  10     3356.91     3207.90     53.21 o 
   4   8  10       26.81       24.97     11.04 o 
   5   8  10      562.45      593.85     34.60 o 
   6   8  10     3622.20     3625.30     76.02 o 
   7   8  10      256.67      311.32     28.26 o 
   8   8  10        0.88        8.54     19.62 o 
   9   8  10     1867.60     2106.35     69.63 o 
  10   8  10      299.03      300.31     28.49 o 
  11   8  10      411.27      446.67     46.92 o 
  12   8  10      261.74      161.41     41.24 o 
 -16   9  10        0.42      -10.64     85.42 o 
 -15   9  10     1579.18     1888.84    128.71 o 
 -14   9  10      131.94      144.32     46.67 o 
 -13   9  10     2142.39     2377.74    112.21 o 
 -12   9  10       96.68       44.52     30.05 o 
 -11   9  10       80.32       76.33     28.94 o 
 -10   9  10      378.34      353.11     37.94 o 
  -9   9  10     3986.21     4193.83    101.88 o 
  -8   9  10      379.05      382.98     32.60 o 
  -7   9  10       84.07       78.09     20.62 o 
  -6   9  10     1024.02      959.86     39.52 o 
  -5   9  10       61.79       84.93     18.29 o 
  -4   9  10     1789.30     1773.73     73.71 o 
  -3   9  10       12.74        0.76     11.20 o 
  -2   9  10      902.45      857.82     35.00 o 
  -1   9  10       30.24       16.34     12.40 o 
   0   9  10     1178.24     1224.61     36.63 o 
   1   9  10      137.07      145.04     16.97 o 
   2   9  10       26.58       22.02     12.50 o 
   3   9  10      324.19      297.76     22.28 o 
   4   9  10      298.11      257.21     24.43 o 
   5   9  10     2782.76     2832.28     64.54 o 
   6   9  10      159.43       99.92     20.75 o 
   7   9  10     1114.95     1082.55     45.03 o 
   8   9  10       18.51       43.94     23.72 o 
   9   9  10      956.63      942.13     51.69 o 
  10   9  10        4.94      -24.37     24.37 o 
  11   9  10     1175.66     1342.92     71.59 o 
  12   9  10       51.20       49.55     46.53 o 
 -15  10  10        2.60       11.82     55.78 o 
 -14  10  10        4.21       43.33     40.34 o 
 -13  10  10      151.78      107.11     39.34 o 
 -12  10  10     1828.75     1934.19     88.95 o 
 -11  10  10      683.09      698.14     66.96 o 
 -10  10  10      149.89       91.08     27.79 o 
  -9  10  10      322.09      394.83     39.35 o 
  -8  10  10     1079.98     1214.90     55.30 o 
  -7  10  10      954.47     1021.19     48.48 o 
  -6  10  10      280.88      187.58     28.47 o 
  -5  10  10      528.27      592.69     34.08 o 
  -4  10  10      155.87      151.46     21.21 o 
  -3  10  10     1511.54     1536.99     48.67 o 
  -2  10  10      636.22      618.92     29.93 o 
  -1  10  10      611.83      645.85     28.92 o 
   0  10  10     2314.91     2160.00     49.57 o 
   1  10  10      270.65      264.35     21.78 o 
   2  10  10      253.28      257.55     22.60 o 
   3  10  10      588.46      527.62     33.75 o 
   4  10  10     2409.79     2448.40     59.85 o 
   5  10  10      625.46      557.40     33.87 o 
   6  10  10       32.56       -3.84     17.63 o 
   7  10  10       38.67        1.39     20.75 o 
   8  10  10     2035.76     2090.20     66.63 o 
   9  10  10        8.78       32.76     25.94 o 
  10  10  10       12.57       48.68     28.19 o 
  11  10  10      397.37      520.34     38.98 o 
  12  10  10      548.38      503.15     96.72 o 
 -15  11  10      468.85      371.07    144.77 o 
 -14  11  10      520.15      586.02     70.54 o 
 -13  11  10     1157.20     1197.36     77.33 o 
 -12  11  10      148.63      169.07     35.22 o 
 -11  11  10        0.93       20.02     27.28 o 
 -10  11  10      777.09      798.50     53.63 o 
  -9  11  10     2153.88     2431.24     78.69 o 
  -8  11  10        1.46       -8.53     20.10 o 
  -7  11  10      991.72      895.04     48.55 o 
  -6  11  10     2221.77     2238.56     86.64 o 
  -5  11  10     6202.14     6193.64    133.57 o 
  -4  11  10     1188.94     1187.70     56.82 o 
  -3  11  10     3845.35     3820.21     83.33 o 
  -2  11  10      126.90      121.45     17.05 o 
  -1  11  10     6218.58     5982.27     90.84 o 
   0  11  10      804.19      749.70     32.23 o 
   1  11  10     2616.30     2521.13     63.63 o 
   2  11  10     1933.43     1924.80     56.92 o 
   3  11  10     1115.18     1171.04     50.04 o 
   4  11  10      357.14      317.80     30.44 o 
   5  11  10     2564.45     2656.05     65.39 o 
   6  11  10      983.92      997.26     44.62 o 
   7  11  10       18.07       64.81     23.43 o 
   8  11  10       77.16       55.82     24.96 o 
   9  11  10       62.26       -9.79     25.61 o 
  10  11  10       72.64       77.80     32.38 o 
  11  11  10      570.97      682.14     49.24 o 
 -15  12  10      259.64      229.77    118.35 o 
 -14  12  10       26.57       35.85     46.41 o 
 -13  12  10       11.81       18.82     38.46 o 
 -12  12  10       89.93        9.07     31.93 o 
 -11  12  10      416.90      373.40     43.56 o 
 -10  12  10        0.67       18.84     26.98 o 
  -9  12  10      654.25      694.67     49.66 o 
  -8  12  10       15.67       26.48     30.95 o 
  -7  12  10      480.42      413.71     42.24 o 
  -6  12  10      355.57      357.52     40.29 o 
  -5  12  10      406.11      395.63     59.81 o 
  -4  12  10       77.51       95.96     28.98 o 
  -3  12  10      726.25      716.04     44.19 o 
  -2  12  10      841.36      702.36     33.98 o 
  -1  12  10       72.01       52.47     14.77 o 
   0  12  10       30.73       13.13     17.68 o 
   1  12  10        7.64      -17.83     17.83 o 
   2  12  10       22.50        5.57     18.56 o 
   3  12  10       25.99       16.82     19.67 o 
   4  12  10      305.03      346.04     32.31 o 
   5  12  10       33.90       60.98     23.09 o 
   6  12  10        5.33      -13.75     19.68 o 
   7  12  10      600.07      650.83     43.85 o 
   8  12  10      225.96      209.90     32.21 o 
   9  12  10       46.26       66.98     28.35 o 
  10  12  10      198.17       83.60     59.72 o 
  11  12  10      440.71      452.30     78.83 o 
 -14  13  10       54.14       49.71     63.57 o 
 -13  13  10      529.80      697.86     89.66 o 
 -12  13  10       46.19       41.25     35.68 o 
 -11  13  10       41.23        8.20     31.11 o 
 -10  13  10      643.08      629.16     51.47 o 
  -9  13  10       43.88        5.51     32.01 o 
  -8  13  10     2519.86     2552.68    199.81 o 
  -7  13  10       82.25       55.41     41.72 o 
  -6  13  10     1775.81     1718.53     70.89 o 
  -5  13  10       34.19        3.31     29.69 o 
  -4  13  10     7199.17     7238.43    169.92 o 
  -3  13  10      213.07      246.68     36.26 o 
  -2  13  10      115.38       98.14     22.41 o 
  -1  13  10       14.80       16.98     18.79 o 
   0  13  10     4977.05     5044.93    102.27 o 
   1  13  10       72.87       62.94     22.88 o 
   2  13  10      371.13      442.31     36.47 o 
   3  13  10      586.66      629.88     40.28 o 
   4  13  10      971.37      954.67     47.83 o 
   5  13  10      298.66      246.44     32.51 o 
   6  13  10       15.59      -13.50     23.80 o 
   7  13  10       17.95       -5.90     23.28 o 
   8  13  10       30.41       50.32     28.26 o 
   9  13  10     1049.75     1081.99     73.02 o 
  10  13  10       25.42        3.02     37.18 o 
  11  13  10       48.51       65.87     53.71 o 
 -14  14  10      262.47      165.11    111.93 o 
 -13  14  10      100.41       61.78     45.12 o 
 -12  14  10        1.82       20.57     33.96 o 
 -11  14  10       45.97       39.43     38.77 o 
 -10  14  10       97.94       50.73     64.05 o 
  -9  14  10      163.36      138.67     50.86 o 
  -8  14  10      145.20      216.87     52.54 o 
  -7  14  10      795.35      912.67    112.84 o 
  -6  14  10      121.67      116.78     32.92 o 
  -5  14  10      967.43      933.76     56.58 o 
  -4  14  10      357.71      415.29     49.75 o 
  -3  14  10      866.58      775.60    124.55 o 
  -2  14  10        1.94       41.91     23.07 o 
  -1  14  10      362.84      366.13     46.59 o 
   0  14  10     1249.44     1165.36     71.80 o 
   1  14  10      756.15      760.91     48.97 o 
   2  14  10       29.73       15.47     22.90 o 
   3  14  10        1.51       -9.07     20.34 o 
   4  14  10      336.49      364.54     35.83 o 
   5  14  10      335.88      260.68     33.61 o 
   6  14  10     1489.32     1639.64     72.87 o 
   7  14  10      280.29      284.31     52.32 o 
   8  14  10       38.73       36.03     30.50 o 
   9  14  10       65.57       44.86     33.41 o 
  10  14  10      161.91      186.99     60.96 o 
 -13  15  10        3.41       30.94     64.26 o 
 -12  15  10       14.92       15.25     42.79 o 
 -11  15  10        6.87       -8.41     47.17 o 
 -10  15  10     1730.02     2011.34    297.60 o 
  -9  15  10       17.11        9.63     44.75 o 
  -8  15  10      291.54      281.11     64.67 o 
  -7  15  10       63.41       41.09     30.09 o 
  -6  15  10     1619.48     1676.04     85.22 o 
  -5  15  10        0.61       -5.48     34.55 o 
  -4  15  10     1325.37     1280.81     65.76 o 
  -3  15  10      110.25       97.36     44.29 o 
  -2  15  10        0.55       -6.87     32.31 o 
  -1  15  10       62.36       71.48     46.54 o 
   0  15  10     1166.01     1149.46     82.57 o 
   1  15  10      100.58       86.39     28.78 o 
   2  15  10     1946.09     1929.54     74.50 o 
   3  15  10      320.14      255.10     47.98 o 
   4  15  10        6.91        6.62     23.90 o 
   5  15  10      153.52      140.23     31.50 o 
   6  15  10     1274.34     1503.07     72.55 o 
   7  15  10       22.28        8.28     30.64 o 
   8  15  10       22.93       51.56     38.44 o 
   9  15  10        8.69       28.84     49.73 o 
 -12  16  10       58.25      -96.57     96.57 o 
 -11  16  10        5.11       16.09     51.84 o 
 -10  16  10      152.98      171.19     59.98 o 
  -9  16  10      583.57      679.83     83.20 o 
  -8  16  10        5.66      -36.90     36.90 o 
  -7  16  10       22.68       40.44     60.51 o 
  -6  16  10      331.13      246.58     57.56 o 
  -5  16  10      188.73      240.68     41.07 o 
  -4  16  10      604.62      617.60     52.63 o 
  -3  16  10       26.01       -3.01     27.54 o 
  -2  16  10      140.97      160.60     35.28 o 
  -1  16  10      355.11      370.15     45.60 o 
   0  16  10      287.13      271.79     61.40 o 
   1  16  10      568.06      695.85     57.20 o 
   2  16  10      820.04      872.77     57.08 o 
   3  16  10       51.54       42.36     29.52 o 
   4  16  10       46.55       76.42     30.37 o 
   5  16  10      701.06      673.79     62.29 o 
   6  16  10     1042.27     1124.64     66.76 o 
   7  16  10      153.94      176.99     53.22 o 
   8  16  10      118.59       81.88     44.56 o 
   9  16  10      308.26      306.48     69.02 o 
 -11  17  10      624.20      679.11    112.43 o 
 -10  17  10      302.38      359.66     72.00 o 
  -9  17  10      979.66     1049.13    114.07 o 
  -8  17  10      475.97      592.77    135.65 o 
  -7  17  10       59.95       62.91     46.51 o 
  -6  17  10      483.51      583.53     75.79 o 
  -5  17  10     1285.46     1433.26    129.29 o 
  -4  17  10     3114.28     3401.14    108.26 o 
  -3  17  10        5.11       19.42     31.78 o 
  -2  17  10       94.14      104.03     36.17 o 
  -1  17  10      287.30      160.68     47.18 o 
   0  17  10     2515.16     2636.97     98.27 o 
   1  17  10      914.24     1026.60     67.19 o 
   2  17  10      494.61      443.77     53.70 o 
   3  17  10      337.32      332.36     44.81 o 
   4  17  10       22.20       50.85     31.76 o 
   5  17  10      996.48      968.53     63.53 o 
   6  17  10       46.28       59.91     39.77 o 
   7  17  10      261.91      204.66     50.98 o 
   8  17  10      123.25      110.68     55.32 o 
 -10  18  10       19.25      -29.13     64.82 o 
  -9  18  10       69.93       94.96     71.87 o 
  -8  18  10       75.02      103.82     64.48 o 
  -7  18  10       43.96      -35.57     48.18 o 
  -6  18  10      394.18      328.15     66.12 o 
  -5  18  10      120.56      185.06     60.64 o 
  -4  18  10      429.86      414.29     58.80 o 
  -3  18  10      395.62      512.59     71.74 o 
  -2  18  10     1823.40     2033.13    100.95 o 
  -1  18  10      114.07       32.23     56.83 o 
   0  18  10      120.15      136.18     40.14 o 
   1  18  10      220.65      212.69     43.75 o 
   2  18  10      102.09      112.58     49.32 o 
   3  18  10      147.49      203.07     45.61 o 
   4  18  10        4.40       -6.03     41.70 o 
   5  18  10        4.83       33.16     48.50 o 
   6  18  10        9.97      -12.07     38.98 o 
   7  18  10      170.48       70.04     53.94 o 
  -9  19  10      715.01      895.18    224.03 o 
  -8  19  10       70.05      -35.65    144.01 o 
  -7  19  10      117.88      116.35    117.16 o 
  -6  19  10       85.60       29.82     52.56 o 
  -5  19  10      909.82     1039.51    131.49 o 
  -4  19  10       11.99        5.64     42.88 o 
  -3  19  10      447.19      528.69     79.27 o 
  -2  19  10       30.49      -12.35     51.83 o 
  -1  19  10      985.10      857.74     94.25 o 
   0  19  10       43.78       26.40     38.76 o 
   1  19  10      428.02      498.29     58.31 o 
   2  19  10        0.45      -42.58     42.58 o 
   3  19  10      467.25      431.01    154.87 o 
   4  19  10      200.24      188.97     90.15 o 
   5  19  10      818.95      893.06    113.02 o 
   6  19  10       15.28      -25.17     61.39 o 
  -8  20  10      397.62      481.32    152.11 o 
  -7  20  10        2.40      -24.54     59.30 o 
  -6  20  10        0.48      -54.82     57.25 o 
  -5  20  10       23.36       32.00     61.54 o 
  -4  20  10      164.00      148.18     78.29 o 
  -3  20  10       10.14      -61.44     61.44 o 
  -2  20  10       31.98       11.48     94.37 o 
  -1  20  10      179.00        6.25    100.96 o 
   0  20  10      244.83      204.45    118.01 o 
   1  20  10      280.13      330.09     67.77 o 
   2  20  10       23.49      119.20     53.29 o 
   3  20  10      181.16      166.84     74.16 o 
   4  20  10      503.15      522.53    100.53 o 
   5  20  10      101.80      131.06     72.21 o 
  -6  21  10      162.50      157.07     82.06 o 
  -5  21  10       34.93      104.84    119.02 o 
  -4  21  10      207.92      239.22    128.98 o 
  -3  21  10       25.78      -66.01     94.71 o 
  -2  21  10       11.67      191.61    125.44 o 
  -1  21  10        0.47      -61.28     91.67 o 
   0  21  10      565.86      563.20    155.32 o 
   1  21  10       21.90      141.49     76.15 o 
   2  21  10      380.99      333.07     92.35 o 
   3  21  10      141.78       25.70     67.86 o 
  -3  22  10       84.71       65.33    116.99 o 
  -2  22  10      309.80      258.13    130.67 o 
  -1  22  10        0.13      -16.21    102.81 o 
   0  22  10        9.50       63.98    115.81 o 
 -17   0  11      433.85      735.06    172.03 o 
 -15   0  11     1294.54     1587.79    210.69 o 
 -13   0  11      344.56      403.99    105.85 o 
 -11   0  11     4938.31     4224.14    264.04 o 
  -9   0  11      290.95      220.81     50.02 o 
  -7   0  11      260.32      225.77     36.16 o 
  -5   0  11      460.96      420.09     22.18 o 
  -3   0  11        1.82       -3.01     12.06 o 
  -1   0  11     5253.90     5209.56    104.64 o 
   1   0  11     3664.75     3496.30     77.80 o 
   3   0  11     1404.27     1492.60     79.54 o 
   5   0  11     7263.50     6777.80    137.64 o 
   7   0  11       72.41       22.54     23.33 o 
   9   0  11      226.34      212.23     38.04 o 
  11   0  11      219.77      328.52    111.93 o 
 -17   1  11        3.63       46.00     62.79 o 
 -16   1  11      107.95       69.39     67.21 o 
 -15   1  11       74.26       10.47     60.52 o 
 -14   1  11      631.43      436.28     84.22 o 
 -13   1  11      121.62       70.36     48.56 o 
 -12   1  11       46.46      100.28     53.48 o 
 -11   1  11        0.02       11.60     27.67 o 
 -10   1  11      802.01      777.53     60.82 o 
  -9   1  11      729.32      723.42     52.84 o 
  -8   1  11       31.46       19.08     19.51 o 
  -7   1  11      494.20      468.45     30.65 o 
  -6   1  11     1115.07     1105.16     28.05 o 
  -5   1  11       74.14       66.06     10.34 o 
  -4   1  11     2339.84     2280.12     37.97 o 
  -3   1  11      198.91      206.90     15.53 o 
  -2   1  11       30.25       29.59      9.54 o 
  -1   1  11     2404.33     2352.45     39.85 o 
   0   1  11     2177.01     2145.48     39.27 o 
   1   1  11       19.65       17.98      9.13 o 
   2   1  11       45.80       18.66      8.65 o 
   3   1  11     3220.71     2968.39     44.41 o 
   4   1  11     2346.05     2357.47     51.43 o 
   5   1  11     7218.71     7034.72    104.26 o 
   6   1  11       73.36       83.35     17.70 o 
   7   1  11      669.31      632.49     32.41 o 
   8   1  11     3450.21     3462.07     81.50 o 
   9   1  11     1748.70     1964.51     77.23 o 
  10   1  11      169.20      160.50     28.29 o 
  11   1  11     1050.55     1466.21    125.77 o 
 -17   2  11      318.23      441.26    107.76 o 
 -16   2  11      533.26      484.91     84.09 o 
 -15   2  11      350.78      295.59     89.37 o 
 -14   2  11      691.30      927.80    205.54 o 
 -13   2  11      114.71      123.66     54.68 o 
 -12   2  11     2522.62     2324.63    111.77 o 
 -11   2  11      365.14      277.46     47.71 o 
 -10   2  11     2912.41     2519.84    183.68 o 
  -9   2  11     1828.59     1731.33     76.20 o 
  -8   2  11      672.39      685.64     50.14 o 
  -7   2  11     1834.56     1914.79     55.61 o 
  -6   2  11     3011.41     3200.20     52.95 o 
  -5   2  11    10311.15    10459.77    100.31 o 
  -4   2  11      106.91       90.01     10.86 o 
  -3   2  11     1717.01     1676.18     33.38 o 
  -2   2  11      827.41      852.75     24.79 o 
  -1   2  11    28227.54    27776.85    247.96 o 
   0   2  11      195.47      204.27     16.68 o 
   1   2  11      408.80      395.84     18.93 o 
   2   2  11       28.05       26.01      8.72 o 
   3   2  11     9485.72     9326.72     99.24 o 
   4   2  11     1308.78     1406.58     40.15 o 
   5   2  11     1962.82     1954.87     49.35 o 
   6   2  11       30.19       20.99     19.13 o 
   7   2  11      161.84      178.41     28.44 o 
   8   2  11     1225.99     1317.18     53.03 o 
   9   2  11       60.32       44.77     24.08 o 
  10   2  11       49.02       43.09     25.24 o 
  11   2  11       89.36       81.47     24.89 o 
  12   2  11      869.78     1040.18    202.76 o 
 -17   3  11       14.56       17.66     65.36 o 
 -16   3  11        9.34        2.71     50.58 o 
 -15   3  11      176.23      126.62     55.77 o 
 -14   3  11      139.49      121.57     53.68 o 
 -13   3  11      107.19       35.40     38.09 o 
 -12   3  11        1.87        5.04     26.92 o 
 -11   3  11      782.47      771.47    111.63 o 
 -10   3  11     2038.52     1987.87     94.74 o 
  -9   3  11      450.76      382.66     43.66 o 
  -8   3  11       50.04       66.38     21.91 o 
  -7   3  11      408.96      454.45     40.56 o 
  -6   3  11      875.05     1023.38     32.07 o 
  -5   3  11      178.69      208.85     14.37 o 
  -4   3  11     2191.58     2219.06     36.05 o 
  -3   3  11    10300.68    10149.72    107.86 o 
  -2   3  11       26.30       27.77      9.80 o 
  -1   3  11        5.56       11.25      9.14 o 
   0   3  11     3146.39     3151.76     47.40 o 
   1   3  11      223.73      211.61     15.80 o 
   2   3  11     4605.88     4513.64     60.10 o 
   3   3  11      152.95      161.95     11.75 o 
   4   3  11      116.57       87.86     20.48 o 
   5   3  11      500.24      517.64     35.39 o 
   6   3  11     1966.84     1899.05     61.05 o 
   7   3  11      736.55      758.17     44.05 o 
   8   3  11       31.19       28.39     22.14 o 
   9   3  11      394.22      473.65     37.29 o 
  10   3  11     1018.57     1018.28     51.02 o 
  11   3  11      701.94      728.25     65.62 o 
  12   3  11       52.30       17.29     25.81 o 
  13   3  11      123.85       93.70     59.68 o 
 -17   4  11       17.19      -26.61     61.88 o 
 -16   4  11      377.60      408.81     98.35 o 
 -15   4  11      148.37      161.28     72.93 o 
 -14   4  11      236.96      221.81     59.71 o 
 -13   4  11      371.42      271.55     48.15 o 
 -12   4  11      875.39      895.37     68.38 o 
 -11   4  11       20.84      -13.33     25.43 o 
 -10   4  11     4400.79     4447.02    142.72 o 
  -9   4  11       16.09        0.63     19.16 o 
  -8   4  11       78.19       67.42     20.59 o 
  -7   4  11      268.16      315.79     29.67 o 
  -6   4  11    24118.33    24337.02    245.55 o 
  -5   4  11       44.09       30.33      9.32 o 
  -4   4  11     4839.83     4819.91     63.11 o 
  -3   4  11     1903.15     2016.93     45.52 o 
  -2   4  11     6605.82     6494.82     85.28 o 
  -1   4  11      580.66      535.64     22.49 o 
   0   4  11     4821.48     4833.74     82.09 o 
   1   4  11     1113.58     1119.23     34.11 o 
   2   4  11     1536.37     1480.76     39.83 o 
   3   4  11       30.18       28.70      9.81 o 
   4   4  11     2459.22     2557.35     48.54 o 
   5   4  11      922.84      837.28     52.35 o 
   6   4  11      493.19      508.55     48.99 o 
   7   4  11      140.77      115.10     25.92 o 
   8   4  11      261.17      218.77     38.46 o 
   9   4  11       15.32       25.40     18.79 o 
  10   4  11       95.93       75.88     23.35 o 
  11   4  11        1.03      -10.05     24.35 o 
  12   4  11       66.29       40.00     27.56 o 
  13   4  11       35.62       74.85     37.11 o 
 -17   5  11      346.28      593.87    119.73 o 
 -16   5  11       60.55      100.81     71.57 o 
 -15   5  11        1.05      -31.97     46.06 o 
 -14   5  11       96.27       63.08     37.70 o 
 -13   5  11     1193.14     1064.03     78.72 o 
 -12   5  11        0.67      -24.57     24.57 o 
 -11   5  11      496.86      550.78     54.77 o 
 -10   5  11      408.01      333.71     42.48 o 
  -9   5  11     3317.00     3441.25     95.35 o 
  -8   5  11      826.05      927.78     50.62 o 
  -7   5  11       13.30       21.31     15.59 o 
  -6   5  11       34.09       59.70     14.19 o 
  -5   5  11     4790.92     4724.88     66.14 o 
  -4   5  11     2770.75     2855.28     62.75 o 
  -3   5  11      713.44      675.01     25.09 o 
  -2   5  11     1626.86     1567.82     38.22 o 
  -1   5  11      362.50      341.13     20.45 o 
   0   5  11     6319.98     6130.80     90.91 o 
   1   5  11     4410.49     4287.45     77.51 o 
   2   5  11      954.83      926.21     32.64 o 
   3   5  11     4330.35     4145.19     61.45 o 
   4   5  11      578.41      605.00     28.08 o 
   5   5  11      216.35      219.34     27.60 o 
   6   5  11      262.14      246.72     30.28 o 
   7   5  11     4271.49     4219.97     81.75 o 
   8   5  11     1081.40      968.45     43.67 o 
   9   5  11       85.43       69.37     22.43 o 
  10   5  11      562.65      531.52     38.19 o 
  11   5  11      498.48      422.79     41.95 o 
  12   5  11      616.25      688.59     53.39 o 
  13   5  11       71.33       72.71     61.62 o 
 -16   6  11      907.36      945.48    130.45 o 
 -15   6  11       94.94       58.80     54.04 o 
 -14   6  11      309.39      234.90     51.11 o 
 -13   6  11       23.43       28.79     32.80 o 
 -12   6  11     1228.73     1254.05     79.77 o 
 -11   6  11     1020.58     1085.05     70.92 o 
 -10   6  11     3365.57     3441.75     91.38 o 
  -9   6  11        2.95       11.38     19.95 o 
  -8   6  11      610.80      669.01     45.84 o 
  -7   6  11      332.73      406.14     36.13 o 
  -6   6  11      278.10      272.30     32.60 o 
  -5   6  11     2730.36     2825.55     53.14 o 
  -4   6  11     5006.05     4831.45     70.88 o 
  -3   6  11      528.15      571.93     22.85 o 
  -2   6  11     1057.19     1025.56     48.21 o 
  -1   6  11     2223.10     2186.44     48.16 o 
   0   6  11       11.36       11.97     11.51 o 
   1   6  11     3206.09     2920.17     57.05 o 
   2   6  11     5680.90     5413.48     79.45 o 
   3   6  11     1382.46     1425.54     36.85 o 
   4   6  11     1294.94     1265.74     38.95 o 
   5   6  11      636.10      571.25     35.08 o 
   6   6  11       73.13       58.82     19.29 o 
   7   6  11      910.37      956.59     43.81 o 
   8   6  11      528.02      491.43     35.39 o 
   9   6  11       51.22       19.01     31.75 o 
  10   6  11      189.53      253.24     32.45 o 
  11   6  11      163.47      130.68     34.22 o 
  12   6  11      504.60      606.03     55.23 o 
 -16   7  11        7.07      -16.73     59.56 o 
 -15   7  11      219.09      174.36     52.66 o 
 -14   7  11      856.88      892.77     79.32 o 
 -13   7  11        9.89       23.59     32.71 o 
 -12   7  11      349.91      354.26     50.71 o 
 -11   7  11      732.43      790.95     57.74 o 
 -10   7  11       35.82       17.79     23.09 o 
  -9   7  11      368.62      321.29     38.55 o 
  -8   7  11     1737.41     1728.35     67.59 o 
  -7   7  11     3098.14     3261.23     84.04 o 
  -6   7  11       40.41       58.27     18.18 o 
  -5   7  11      923.35      886.61     30.82 o 
  -4   7  11     1210.91     1134.41     42.00 o 
  -3   7  11     2263.88     2235.36     52.81 o 
  -2   7  11      557.23      506.73     33.52 o 
  -1   7  11     2242.05     2102.02     48.22 o 
   0   7  11     1611.61     1493.69     41.97 o 
   1   7  11     1604.91     1576.31     41.96 o 
   2   7  11       32.41        6.35     11.29 o 
   3   7  11       71.40       80.30     13.51 o 
   4   7  11     1562.62     1576.35     35.30 o 
   5   7  11     2167.59     2169.41     57.75 o 
   6   7  11      210.90      238.35     27.38 o 
   7   7  11      848.82      863.01     43.43 o 
   8   7  11     1006.46     1082.55     48.22 o 
   9   7  11      394.92      348.25     35.21 o 
  10   7  11       15.40      -13.63     24.02 o 
  11   7  11       39.30       51.46     31.06 o 
  12   7  11      483.98      537.44     50.85 o 
 -16   8  11       61.86      122.36     74.56 o 
 -15   8  11     1146.31     1217.33     95.97 o 
 -14   8  11       65.18       59.84     40.74 o 
 -13   8  11        8.96       26.14     35.09 o 
 -12   8  11      355.66      332.99     49.75 o 
 -11   8  11     3911.13     4242.63    121.13 o 
 -10   8  11      623.31      605.04     60.07 o 
  -9   8  11       71.05       45.55     24.68 o 
  -8   8  11     1801.99     1828.19     71.46 o 
  -7   8  11      668.89      623.58     36.03 o 
  -6   8  11     1742.87     1648.93     60.51 o 
  -5   8  11      250.46      246.42     21.28 o 
  -4   8  11     3225.61     3182.55     67.88 o 
  -3   8  11      639.41      621.73     31.54 o 
  -2   8  11       57.44       36.89     13.04 o 
  -1   8  11      499.75      489.92     25.39 o 
   0   8  11     2357.77     2229.00     48.67 o 
   1   8  11       90.24      110.02     15.88 o 
   2   8  11      213.29      241.31     19.17 o 
   3   8  11      655.54      688.39     31.81 o 
   4   8  11       74.52       69.61     18.43 o 
   5   8  11     1355.13     1261.69     46.51 o 
   6   8  11      848.70      862.84     55.57 o 
   7   8  11      794.12      769.85     42.33 o 
   8   8  11        5.07       -8.00     20.61 o 
   9   8  11      433.72      407.42     44.15 o 
  10   8  11      144.22      198.21     34.79 o 
  11   8  11      360.49      298.55     55.18 o 
  12   8  11      523.77      571.98     69.95 o 
 -16   9  11       28.95        1.13     64.96 o 
 -15   9  11       28.67      -32.14     44.71 o 
 -14   9  11      369.05      417.24     70.50 o 
 -13   9  11      140.70      108.74     43.77 o 
 -12   9  11     1067.41     1244.25     73.07 o 
 -11   9  11      346.17      343.36     40.71 o 
 -10   9  11       27.02       25.74     22.59 o 
  -9   9  11      851.64      800.06     49.11 o 
  -8   9  11     6683.86     6611.04    210.56 o 
  -7   9  11      135.83      114.36     25.12 o 
  -6   9  11     4195.23     4295.83     94.07 o 
  -5   9  11     1034.79     1073.97     41.08 o 
  -4   9  11     1906.98     1902.65     55.70 o 
  -3   9  11      609.89      617.93     35.54 o 
  -2   9  11     2692.55     2598.22     60.58 o 
  -1   9  11      124.46      120.20     18.45 o 
   0   9  11     6464.96     6245.50     92.58 o 
   1   9  11     1938.88     1861.25     45.93 o 
   2   9  11        5.76       -4.37     12.99 o 
   3   9  11      161.49      187.94     24.79 o 
   4   9  11     1182.63     1246.61     44.75 o 
   5   9  11     1560.47     1599.29     53.32 o 
   6   9  11        8.38       25.62     18.45 o 
   7   9  11      359.19      347.86     33.15 o 
   8   9  11      201.77      183.79     31.52 o 
   9   9  11      171.34      198.16     32.78 o 
  10   9  11        2.75       -1.84     20.24 o 
  11   9  11      387.15      485.47     51.73 o 
  12   9  11       84.00       44.81     45.68 o 
 -15  10  11        1.15       10.68     48.98 o 
 -14  10  11      166.19      135.98     48.35 o 
 -13  10  11       41.38       51.42     33.86 o 
 -12  10  11       11.58       13.52     30.73 o 
 -11  10  11      241.98      197.99     42.17 o 
 -10  10  11       81.36       59.24     27.03 o 
  -9  10  11     1688.39     1759.72     67.93 o 
  -8  10  11     1028.29     1183.02     59.85 o 
  -7  10  11      298.92      265.08     31.09 o 
  -6  10  11     1541.34     1498.39     70.88 o 
  -5  10  11     2194.68     2263.58     75.45 o 
  -4  10  11     4940.67     4631.07    103.26 o 
  -3  10  11     1041.03     1030.36     35.49 o 
  -2  10  11     2869.07     2760.08     63.91 o 
  -1  10  11     4963.41     4849.28     79.53 o 
   0  10  11       28.59       32.78     14.51 o 
   1  10  11        8.32       -3.93     15.44 o 
   2  10  11     2127.07     2079.09     58.53 o 
   3  10  11     2500.12     2456.58     77.59 o 
   4  10  11     1419.63     1471.18     53.38 o 
   5  10  11       13.20        8.02     18.54 o 
   6  10  11      145.61      104.59     23.47 o 
   7  10  11       43.94       55.46     23.65 o 
   8  10  11      380.17      380.58     39.89 o 
   9  10  11       12.91       -7.88     25.14 o 
  10  10  11       35.81       54.08     30.94 o 
  11  10  11       34.76      115.10     49.21 o 
 -15  11  11        3.11       20.77     60.20 o 
 -14  11  11     1779.08     1685.45    127.47 o 
 -13  11  11       10.22       33.11     34.30 o 
 -12  11  11     1063.94     1005.79     63.56 o 
 -11  11  11        7.10      -22.29     24.49 o 
 -10  11  11     1607.41     1671.26     77.86 o 
  -9  11  11       59.70       94.34     36.65 o 
  -8  11  11     3565.17     3741.91    117.86 o 
  -7  11  11     1224.34     1395.14     73.61 o 
  -6  11  11      147.39      137.11     30.53 o 
  -5  11  11      113.23      104.70     47.44 o 
  -4  11  11      310.89      342.86     37.75 o 
  -3  11  11      934.11     1015.73     57.83 o 
  -2  11  11      855.43      676.78     33.46 o 
  -1  11  11      405.09      435.82     27.39 o 
   0  11  11      328.04      348.49     29.56 o 
   1  11  11     2101.94     2111.12     63.91 o 
   2  11  11     1500.35     1432.03     55.20 o 
   3  11  11      680.12      738.25     41.11 o 
   4  11  11       21.55       28.03     20.54 o 
   5  11  11      425.71      395.58     36.99 o 
   6  11  11     2488.57     2608.23     68.52 o 
   7  11  11      128.54      183.54     32.34 o 
   8  11  11      107.16       39.19     27.04 o 
   9  11  11      204.27      228.87     35.78 o 
  10  11  11      994.20     1064.29     69.60 o 
  11  11  11      117.49      133.59     33.26 o 
 -14  12  11      103.96       98.44     51.34 o 
 -13  12  11       98.41       67.70     43.62 o 
 -12  12  11        7.27      -38.56     38.56 o 
 -11  12  11        2.86       13.38     27.21 o 
 -10  12  11        9.90       -6.17     34.56 o 
  -9  12  11       78.44       79.87     36.31 o 
  -8  12  11      138.40      105.10     36.45 o 
  -7  12  11      935.17      905.88     62.75 o 
  -6  12  11     1163.82     1014.16     94.63 o 
  -5  12  11      461.65      428.48     74.22 o 
  -4  12  11        2.82       24.77     25.06 o 
  -3  12  11     1752.77     1861.03     66.52 o 
  -2  12  11     4882.87     4934.24    114.31 o 
  -1  12  11      940.99      936.00     47.92 o 
   0  12  11        5.83       -8.19     18.96 o 
   1  12  11     2141.98     2192.10     66.04 o 
   2  12  11     4057.03     4032.21     93.47 o 
   3  12  11      691.82      648.78     40.93 o 
   4  12  11       95.44       76.08     24.83 o 
   5  12  11      646.85      750.82     62.51 o 
   6  12  11      848.41      819.71     47.80 o 
   7  12  11      653.36      724.99     46.65 o 
   8  12  11       11.38        2.21     27.14 o 
   9  12  11       12.97      -21.39     28.33 o 
  10  12  11       13.53       -9.34     39.94 o 
 -14  13  11       17.55       44.10    119.02 o 
 -13  13  11      956.35      871.34     80.08 o 
 -12  13  11     1219.31     1221.06     77.97 o 
 -11  13  11      190.07      127.41     35.60 o 
 -10  13  11        6.81       25.73     37.37 o 
  -9  13  11      669.36      840.50     68.75 o 
  -8  13  11      480.06      372.35     51.02 o 
  -7  13  11        1.78       10.79     41.62 o 
  -6  13  11      193.13      230.39     42.34 o 
  -5  13  11     1171.76     1154.97     68.18 o 
  -4  13  11      233.45      196.14     40.77 o 
  -3  13  11      622.43      613.46     54.06 o 
  -2  13  11        1.63       23.10     20.36 o 
  -1  13  11      213.81      156.90     26.29 o 
   0  13  11      159.41      147.57     27.46 o 
   1  13  11      401.34      353.92     35.18 o 
   2  13  11      476.88      527.66     41.18 o 
   3  13  11     2350.81     2385.63     69.21 o 
   4  13  11      296.54      307.72     34.00 o 
   5  13  11       17.37       16.39     23.65 o 
   6  13  11       22.03       14.18     26.42 o 
   7  13  11      883.56     1040.34     58.58 o 
   8  13  11      998.78     1093.43     64.09 o 
   9  13  11       27.83       26.72     37.58 o 
  10  13  11        4.76       10.34     47.54 o 
 -13  14  11        3.87       59.29     49.27 o 
 -12  14  11       56.83       42.69     44.47 o 
 -11  14  11      367.74      460.22     74.37 o 
 -10  14  11       12.58        3.85     42.84 o 
  -9  14  11       26.84      -13.96     33.92 o 
  -8  14  11      310.46      270.02     54.59 o 
  -7  14  11        6.52       -0.24     32.93 o 
  -6  14  11       37.97       16.37     32.72 o 
  -5  14  11        0.36       22.40     26.16 o 
  -4  14  11      360.95      447.16     51.22 o 
  -3  14  11      210.53      168.63     40.83 o 
  -2  14  11        1.82       32.39     33.64 o 
  -1  14  11       67.81       27.93     26.26 o 
   0  14  11        4.71      -17.90     21.17 o 
   1  14  11     1748.95     1843.24     65.88 o 
   2  14  11       63.44      103.63     29.05 o 
   3  14  11       90.77       56.44     27.19 o 
   4  14  11     1069.53     1055.09     52.61 o 
   5  14  11      407.20      498.10     41.92 o 
   6  14  11        3.32       -4.23     27.22 o 
   7  14  11     1806.44     1890.90     80.71 o 
   8  14  11      358.16      257.47     62.52 o 
   9  14  11      212.94      223.94     61.11 o 
 -13  15  11      345.66      246.69     86.65 o 
 -12  15  11       85.77        2.82     63.04 o 
 -11  15  11      230.45      115.27     57.03 o 
 -10  15  11       38.16       30.99     59.83 o 
  -9  15  11      538.78      447.08     89.51 o 
  -8  15  11        4.63       -9.86     57.32 o 
  -7  15  11     1497.97     1557.24     98.72 o 
  -6  15  11        0.41       30.71     35.11 o 
  -5  15  11      939.83      978.94     62.00 o 
  -4  15  11        0.11       -3.42     28.15 o 
  -3  15  11     6282.56     6580.36    170.90 o 
  -2  15  11        2.30       39.55     35.49 o 
  -1  15  11      440.49      381.55     44.95 o 
   0  15  11      153.51      203.41     42.20 o 
   1  15  11     1493.68     1515.70     67.62 o 
   2  15  11       78.81       87.82     30.22 o 
   3  15  11        6.95       12.15     27.63 o 
   4  15  11       24.38       19.16     25.84 o 
   5  15  11      294.33      340.81     50.71 o 
   6  15  11      200.19      244.00     41.72 o 
   7  15  11      171.97      119.70     44.45 o 
   8  15  11       86.00      108.53     42.36 o 
   9  15  11       97.58      232.18     98.81 o 
 -12  16  11      306.83      314.35    137.93 o 
 -11  16  11      485.85      466.02    100.87 o 
 -10  16  11        0.90       20.43     61.45 o 
  -9  16  11       71.68      102.89     63.96 o 
  -8  16  11      159.69      149.60     68.21 o 
  -7  16  11      301.46      172.00     53.64 o 
  -6  16  11       55.98      -17.64     39.35 o 
  -5  16  11       35.96      112.48     37.96 o 
  -4  16  11      186.03      181.65     42.56 o 
  -3  16  11      251.36      184.07     40.74 o 
  -2  16  11       47.81       69.51     41.22 o 
  -1  16  11        2.17       -9.87     28.57 o 
   0  16  11       83.89      136.42     37.66 o 
   1  16  11      103.19       90.39     37.84 o 
   2  16  11        5.59       45.29     30.53 o 
   3  16  11      359.46      307.75     42.94 o 
   4  16  11       18.88      -25.78     29.43 o 
   5  16  11       52.56       39.33     34.11 o 
   6  16  11        1.57       -7.61     40.01 o 
   7  16  11      961.69     1191.92    148.50 o 
   8  16  11      186.29      213.70     61.68 o 
 -11  17  11      104.90       56.89    118.35 o 
 -10  17  11        6.49       58.59     68.73 o 
  -9  17  11      390.45      359.65     85.08 o 
  -8  17  11     1216.01     1237.87    124.41 o 
  -7  17  11       26.48       44.11     53.55 o 
  -6  17  11       79.40       52.27     46.71 o 
  -5  17  11     1879.18     2059.56    145.91 o 
  -4  17  11     1325.03     1524.02    163.14 o 
  -3  17  11      124.94      107.61     37.91 o 
  -2  17  11      800.48      903.71     62.73 o 
  -1  17  11       12.70       26.45     39.71 o 
   0  17  11     2034.16     2235.76     92.85 o 
   1  17  11      586.49      586.61     57.94 o 
   2  17  11      543.58      486.50     54.82 o 
   3  17  11      564.50      616.06     55.51 o 
   4  17  11      220.80      220.46     42.31 o 
   5  17  11        0.82      -12.64     41.81 o 
   6  17  11      318.46      339.47     54.96 o 
   7  17  11      380.15      384.85     94.17 o 
 -10  18  11       10.55      -30.39     98.42 o 
  -9  18  11       56.10       36.93     60.46 o 
  -8  18  11       77.04       36.95     58.17 o 
  -7  18  11      306.67      434.77     88.90 o 
  -6  18  11     1081.51     1082.27     96.56 o 
  -5  18  11      313.80      398.72     74.90 o 
  -4  18  11      215.72      287.98     53.80 o 
  -3  18  11        2.67      -12.52     34.57 o 
  -2  18  11      355.13      339.51     62.55 o 
  -1  18  11       45.81       59.19     42.44 o 
   0  18  11      141.36      161.74     42.90 o 
   1  18  11      955.60     1061.02     71.61 o 
   2  18  11     1549.28     1752.20    108.99 o 
   3  18  11       16.05       31.37     48.24 o 
   4  18  11       78.90       90.41     49.56 o 
   5  18  11     1042.53     1229.36     98.66 o 
   6  18  11      303.78      363.66     69.73 o 
  -9  19  11        1.20       82.55    114.63 o 
  -8  19  11      378.87      522.11    116.40 o 
  -7  19  11      141.29      133.26    129.15 o 
  -6  19  11        0.68      -31.41     48.03 o 
  -5  19  11        5.07       32.30     49.50 o 
  -4  19  11        6.54      -19.47     41.07 o 
  -3  19  11       56.23       25.88     86.78 o 
  -2  19  11        9.95       10.42     54.49 o 
  -1  19  11        9.99       23.52     63.77 o 
   0  19  11       56.31       38.56     60.96 o 
   1  19  11      519.80      623.70     79.80 o 
   2  19  11      209.76      150.79     59.19 o 
   3  19  11        4.50       -1.44     53.38 o 
   4  19  11      173.53      187.00     72.41 o 
   5  19  11      332.60      346.54    145.02 o 
  -8  20  11        2.36       -1.52    101.13 o 
  -7  20  11      146.91      164.18     78.90 o 
  -6  20  11       18.65       -8.80    133.12 o 
  -5  20  11      160.01       73.81     66.09 o 
  -4  20  11       21.27      -22.96    101.29 o 
  -3  20  11       44.57       11.82    105.35 o 
  -2  20  11      369.20      530.78    157.01 o 
  -1  20  11      827.28     1188.69    190.60 o 
   0  20  11      260.91      136.87     71.66 o 
   1  20  11      238.70      198.29     90.07 o 
   2  20  11      259.18      249.03     86.31 o 
   3  20  11      111.96      113.75     68.71 o 
   4  20  11        1.23      -21.57     68.12 o 
  -6  21  11      217.00      274.05     90.28 o 
  -5  21  11        2.28      137.42    123.92 o 
  -4  21  11      175.16      308.95    137.59 o 
  -3  21  11        5.45      -46.26    100.45 o 
  -2  21  11      216.19      220.99    121.38 o 
  -1  21  11        7.67      120.71    117.16 o 
   0  21  11      322.76      254.25    129.15 o 
   1  21  11        2.80      -96.06     96.06 o 
   2  21  11        4.77       -0.21     56.09 o 
 -16   0  12      199.94      214.91    115.31 o 
 -14   0  12     1885.38     1655.48    197.86 o 
 -12   0  12     2054.59     1925.77    189.76 o 
 -10   0  12      141.86       53.69     57.74 o 
  -8   0  12     6468.08     6599.29    279.99 o 
  -6   0  12       42.64       52.16     16.86 o 
  -4   0  12     6602.12     6477.13    115.10 o 
  -2   0  12     2297.12     2184.70     63.95 o 
   0   0  12     4314.44     4419.84    107.34 o 
   2   0  12      428.36      358.71     25.79 o 
   4   0  12     5773.35     5902.79    125.72 o 
   6   0  12      582.40      554.82     51.95 o 
   8   0  12       67.35       57.58     40.78 o 
  10   0  12        3.18       31.55     47.33 o 
 -17   1  12      155.65      141.22     76.32 o 
 -16   1  12       54.01      -49.63     49.63 o 
 -15   1  12      107.02       34.19     58.16 o 
 -14   1  12      270.36      171.55     77.74 o 
 -13   1  12      674.71      507.59    101.21 o 
 -12   1  12       63.06       75.04     44.07 o 
 -11   1  12      131.84       54.14     32.99 o 
 -10   1  12     2988.63     3035.94    156.67 o 
  -9   1  12      461.30      416.93     53.86 o 
  -8   1  12     3372.47     3572.84    109.76 o 
  -7   1  12      246.73      242.57     25.72 o 
  -6   1  12     1596.98     1531.35     34.20 o 
  -5   1  12        9.57       14.71     10.18 o 
  -4   1  12     7568.93     7608.64     91.25 o 
  -3   1  12     1460.53     1411.53     34.70 o 
  -2   1  12        6.69        7.95     10.27 o 
  -1   1  12       38.79       36.66     12.75 o 
   0   1  12     2899.91     2987.42     67.78 o 
   1   1  12        4.34        5.27     12.63 o 
   2   1  12      522.61      471.19     19.86 o 
   3   1  12        5.06       -4.34      6.54 o 
   4   1  12      302.31      296.18     23.68 o 
   5   1  12      120.07      126.18     20.49 o 
   6   1  12     4158.60     4020.53     74.15 o 
   7   1  12      693.12      650.26     39.75 o 
   8   1  12      118.40      141.93     28.27 o 
   9   1  12      110.54      113.66     27.79 o 
  10   1  12     2351.69     2487.05     84.12 o 
  11   1  12      492.91      549.97    114.12 o 
 -17   2  12       51.13       38.98     70.02 o 
 -16   2  12      637.13      530.43     86.31 o 
 -15   2  12        2.65       23.25     47.42 o 
 -14   2  12     1041.43      898.66    112.46 o 
 -13   2  12      821.52      764.40    201.49 o 
 -12   2  12        1.32       25.22     30.63 o 
 -11   2  12       24.30       25.91     29.55 o 
 -10   2  12      752.58      711.50     81.17 o 
  -9   2  12     2015.38     1975.69     82.32 o 
  -8   2  12      118.43      150.72     31.10 o 
  -7   2  12      119.48      110.43     22.09 o 
  -6   2  12       11.68        0.91     10.38 o 
  -5   2  12     3474.41     3645.57     55.67 o 
  -4   2  12        3.48       18.14     10.48 o 
  -3   2  12      587.81      598.24     24.72 o 
  -2   2  12        6.74       -0.61     10.36 o 
  -1   2  12     2462.99     2549.34     52.19 o 
   0   2  12     2269.53     2214.73     47.95 o 
   1   2  12       64.83       55.51     13.16 o 
   2   2  12      802.50      756.45     26.28 o 
   3   2  12       29.38       27.02      7.67 o 
   4   2  12     3470.94     3470.92     66.15 o 
   5   2  12       44.84      -15.18     18.14 o 
   6   2  12     5564.73     5356.81    108.61 o 
   7   2  12     1621.76     1644.67     57.63 o 
   8   2  12       27.63       14.89     23.08 o 
   9   2  12        1.42       -2.49     23.71 o 
  10   2  12      649.01      681.20     44.64 o 
  11   2  12      114.10      135.05     35.94 o 
 -17   3  12       72.36      -33.32     65.17 o 
 -16   3  12      369.37      402.91     82.07 o 
 -15   3  12      188.60      163.74     60.05 o 
 -14   3  12       56.92       23.75     42.47 o 
 -13   3  12      124.43      128.28     47.87 o 
 -12   3  12      335.88      388.39     58.70 o 
 -11   3  12        4.15      -14.04     24.54 o 
 -10   3  12      138.49      123.96     47.17 o 
  -9   3  12     1027.37     1031.95     86.51 o 
  -8   3  12      337.58      356.36     32.53 o 
  -7   3  12      861.62      835.02     41.91 o 
  -6   3  12        6.99        0.70     11.16 o 
  -5   3  12     1259.85     1398.65     34.43 o 
  -4   3  12     4690.01     4560.13     64.72 o 
  -3   3  12     7389.83     7212.20     88.38 o 
  -2   3  12     4393.51     4336.30     65.55 o 
  -1   3  12     1566.74     1467.40     40.71 o 
   0   3  12     2987.21     2873.02     56.04 o 
   1   3  12    15467.09    15301.93    181.11 o 
   2   3  12      672.85      603.38     28.66 o 
   3   3  12      414.00      451.18     19.53 o 
   4   3  12     1338.89     1336.71     50.47 o 
   5   3  12     7274.40     7056.19    137.41 o 
   6   3  12     1330.00     1266.27     53.46 o 
   7   3  12     1547.72     1428.06     58.40 o 
   8   3  12      311.19      316.80     34.52 o 
   9   3  12       16.17       16.43     23.10 o 
  10   3  12      164.28      127.69     28.47 o 
  11   3  12      394.30      361.72     54.55 o 
  12   3  12      194.87      157.49     32.50 o 
 -17   4  12       37.81        4.35     74.14 o 
 -16   4  12       23.89      -12.23     59.42 o 
 -15   4  12      797.88      647.09     88.95 o 
 -14   4  12      136.99      126.22     54.42 o 
 -13   4  12      227.65      164.36     43.67 o 
 -12   4  12      596.46      606.75     60.32 o 
 -11   4  12     3404.64     3400.56    191.15 o 
 -10   4  12       45.49       57.63     34.33 o 
  -9   4  12     1112.82     1110.48     88.60 o 
  -8   4  12      903.47      867.00     51.18 o 
  -7   4  12     3770.47     3708.41     94.97 o 
  -6   4  12      524.88      532.18     25.97 o 
  -5   4  12     3055.03     3037.56     51.17 o 
  -4   4  12      699.36      703.05     26.58 o 
  -3   4  12     2506.73     2434.41     44.72 o 
  -2   4  12      660.98      641.82     26.19 o 
  -1   4  12     2120.27     2063.40     49.04 o 
   0   4  12      917.46      924.12     35.97 o 
   1   4  12     1210.90     1194.70     39.84 o 
   2   4  12       48.03       12.99     13.32 o 
   3   4  12      795.30      794.73     25.95 o 
   4   4  12       63.74       77.48     21.45 o 
   5   4  12     4446.89     4558.48     98.16 o 
   6   4  12       70.15       90.57     25.83 o 
   7   4  12       15.85       33.22     24.04 o 
   8   4  12      745.15      788.76     46.42 o 
   9   4  12     2502.10     2651.17     69.78 o 
  10   4  12      108.23      104.52     33.53 o 
  11   4  12       15.06       50.47     27.34 o 
  12   4  12      395.20      498.37     43.98 o 
 -16   5  12       11.05      -47.37     51.99 o 
 -15   5  12      150.68      119.19     54.51 o 
 -14   5  12       22.70       29.11     36.27 o 
 -13   5  12      111.20      111.90     40.74 o 
 -12   5  12      158.31       90.84     35.58 o 
 -11   5  12       33.68       10.13     27.66 o 
 -10   5  12     1298.81     1179.82     89.47 o 
  -9   5  12      717.21      720.85     55.28 o 
  -8   5  12     1284.78     1270.06     53.64 o 
  -7   5  12      832.37      758.92     39.31 o 
  -6   5  12      154.51      115.55     17.84 o 
  -5   5  12     2876.20     3005.86     54.48 o 
  -4   5  12     1187.03     1217.55     32.42 o 
  -3   5  12     1827.39     1813.13     39.82 o 
  -2   5  12     2942.75     3001.72     54.86 o 
  -1   5  12     2324.65     2255.90     50.65 o 
   0   5  12     4727.40     4735.20     78.46 o 
   1   5  12     3514.81     3421.52     69.69 o 
   2   5  12      444.46      403.70     29.92 o 
   3   5  12      101.52       81.08     14.71 o 
   4   5  12      287.69      225.42     22.33 o 
   5   5  12     5832.48     5734.94    113.74 o 
   6   5  12      166.74      140.19     28.41 o 
   7   5  12      594.52      605.68     35.81 o 
   8   5  12        4.89        1.14     20.10 o 
   9   5  12      230.94      179.83     27.96 o 
  10   5  12      281.07      304.14     33.34 o 
  11   5  12      491.50      529.76     46.80 o 
  12   5  12       14.59       43.00     30.18 o 
 -16   6  12        2.95      -38.07     57.88 o 
 -15   6  12        6.85      -23.98     49.14 o 
 -14   6  12       31.10       23.56     37.20 o 
 -13   6  12      537.30      464.02     59.17 o 
 -12   6  12      110.64      110.22     36.63 o 
 -11   6  12        0.03      -28.75     28.75 o 
 -10   6  12      720.23      781.81     60.01 o 
  -9   6  12     4627.69     4954.08    123.00 o 
  -8   6  12        4.84       15.66     19.66 o 
  -7   6  12      913.51      948.78     49.18 o 
  -6   6  12     2182.96     2223.81     61.32 o 
  -5   6  12     4680.75     4611.08     75.23 o 
  -4   6  12      687.11      692.00     26.95 o 
  -3   6  12    10111.21     9875.98    129.68 o 
  -2   6  12      111.91      133.73     17.43 o 
  -1   6  12      790.60      682.57     29.99 o 
   0   6  12      498.80      509.59     26.87 o 
   1   6  12       40.12       19.21     13.75 o 
   2   6  12      665.37      642.30     27.79 o 
   3   6  12      466.63      480.69     26.69 o 
   4   6  12     2862.37     2734.82     69.96 o 
   5   6  12     1115.10      995.40     46.13 o 
   6   6  12      129.69      148.66     25.01 o 
   7   6  12      323.79      291.87     30.36 o 
   8   6  12     1218.84     1254.25     51.81 o 
   9   6  12      197.75      160.12     34.13 o 
  10   6  12        2.40        2.56     23.11 o 
  11   6  12      147.74      153.59     36.28 o 
  12   6  12      497.48      508.27     67.39 o 
 -16   7  12      548.57      500.32    121.13 o 
 -15   7  12      102.93       57.13     45.36 o 
 -14   7  12        4.03      -33.84     33.84 o 
 -13   7  12       12.00        4.33     32.96 o 
 -12   7  12     2643.35     2934.36    115.00 o 
 -11   7  12      356.51      377.48     50.46 o 
 -10   7  12      409.87      327.82     36.50 o 
  -9   7  12      729.74      634.66     65.04 o 
  -8   7  12       41.28       39.36     21.90 o 
  -7   7  12     2674.30     2695.08     81.12 o 
  -6   7  12      501.71      400.11     33.60 o 
  -5   7  12     1555.61     1604.71     44.57 o 
  -4   7  12     1504.00     1527.38     49.56 o 
  -3   7  12      730.40      749.95     40.92 o 
  -2   7  12      240.61      221.12     20.84 o 
  -1   7  12     2925.36     3018.83     60.88 o 
   0   7  12       26.02       22.66     13.20 o 
   1   7  12      236.56      191.32     19.77 o 
   2   7  12       44.77       23.80     13.54 o 
   3   7  12      192.42      141.41     19.44 o 
   4   7  12      123.04      105.78     21.78 o 
   5   7  12      615.95      619.06     37.56 o 
   6   7  12      887.77      880.24     44.27 o 
   7   7  12     1149.56     1136.91     49.80 o 
   8   7  12      125.36       63.10     28.73 o 
   9   7  12        7.01       -2.22     22.76 o 
  10   7  12     1021.94     1044.47     57.78 o 
  11   7  12      716.18      710.39     55.82 o 
  12   7  12      102.61       96.11     49.47 o 
 -16   8  12        0.75      -12.16     62.85 o 
 -15   8  12       50.70       26.82     43.66 o 
 -14   8  12       44.87       56.75     41.90 o 
 -13   8  12      191.20      261.84     53.73 o 
 -12   8  12       26.10       13.92     32.51 o 
 -11   8  12      617.32      648.90     54.66 o 
 -10   8  12      451.73      421.69     41.02 o 
  -9   8  12      163.02      135.78     34.27 o 
  -8   8  12     1897.62     2103.01     75.53 o 
  -7   8  12      334.94      342.76     41.76 o 
  -6   8  12     2209.51     2158.17     71.91 o 
  -5   8  12        7.00        5.84     18.22 o 
  -4   8  12     3565.07     3558.85     82.96 o 
  -3   8  12     4301.05     4227.71     71.39 o 
  -2   8  12     1654.74     1695.16     43.30 o 
  -1   8  12      369.38      372.28     26.66 o 
   0   8  12     2411.44     2461.87     53.08 o 
   1   8  12     2173.89     2146.05     53.34 o 
   2   8  12     2458.16     2288.57     64.54 o 
   3   8  12     5401.70     5119.12    108.24 o 
   4   8  12     2615.64     2290.33     70.86 o 
   5   8  12       43.33       50.72     20.14 o 
   6   8  12      840.60      758.73     42.84 o 
   7   8  12      328.26      314.00     32.81 o 
   8   8  12      121.36       74.10     25.32 o 
   9   8  12        5.01       15.83     26.05 o 
  10   8  12      139.49      138.50     37.44 o 
  11   8  12       73.28       59.18     33.68 o 
 -15   9  12      113.13      136.33     57.60 o 
 -14   9  12       63.75       79.92     43.40 o 
 -13   9  12      847.77      866.12    100.13 o 
 -12   9  12       45.29       59.67     31.70 o 
 -11   9  12      590.80      559.32     47.89 o 
 -10   9  12       69.85       76.76     29.92 o 
  -9   9  12      608.45      538.27     57.00 o 
  -8   9  12     2100.30     2007.24    105.78 o 
  -7   9  12      626.44      686.76     63.65 o 
  -6   9  12      294.58      235.01     39.37 o 
  -5   9  12       39.08       50.07     24.31 o 
  -4   9  12     2360.08     2185.45     61.73 o 
  -3   9  12       23.47       30.00     14.23 o 
  -2   9  12      885.74      787.61     32.50 o 
  -1   9  12     2271.77     2208.16     51.19 o 
   0   9  12     3288.93     3230.98     67.39 o 
   1   9  12     2603.15     2559.00     68.91 o 
   2   9  12      753.16      773.95     42.49 o 
   3   9  12      217.32      212.18     26.44 o 
   4   9  12       90.79       81.91     24.13 o 
   5   9  12      140.45      108.78     24.08 o 
   6   9  12     2220.15     2294.54     68.32 o 
   7   9  12       18.68        3.40     22.65 o 
   8   9  12        1.41       -7.83     24.06 o 
   9   9  12       56.80       90.27     30.10 o 
  10   9  12      188.26      100.35     33.79 o 
  11   9  12       22.06        9.64     42.38 o 
 -15  10  12       34.72       -2.54     48.91 o 
 -14  10  12      506.00      417.83     64.32 o 
 -13  10  12      151.85      102.62     43.91 o 
 -12  10  12       13.42      -26.08     26.08 o 
 -11  10  12       30.61       17.52     25.88 o 
 -10  10  12      463.58      552.87     47.25 o 
  -9  10  12       31.79       13.89     26.81 o 
  -8  10  12      271.85      164.36     50.47 o 
  -7  10  12      586.25      565.49     62.61 o 
  -6  10  12        5.34       39.27     34.35 o 
  -5  10  12     1002.42      990.47     58.67 o 
  -4  10  12       22.44       32.80     22.20 o 
  -3  10  12     2198.95     2270.43     52.34 o 
  -2  10  12        1.21       -5.04     13.16 o 
  -1  10  12     8803.21     8936.72    122.41 o 
   0  10  12      321.39      299.28     30.81 o 
   1  10  12       33.96       21.77     19.43 o 
   2  10  12     1989.90     1975.18     64.42 o 
   3  10  12     5009.76     4943.55    113.98 o 
   4  10  12      469.45      400.19     33.91 o 
   5  10  12     2066.46     2024.68     63.86 o 
   6  10  12     1524.90     1589.90     64.42 o 
   7  10  12      273.11      258.65     33.13 o 
   8  10  12       55.16       17.57     28.95 o 
   9  10  12      686.94      696.92     51.09 o 
  10  10  12      461.12      436.43     63.21 o 
  11  10  12        0.89        2.45     45.00 o 
 -15  11  12        2.68       16.21     89.98 o 
 -14  11  12        1.05       23.19     43.77 o 
 -13  11  12      132.35      176.92     43.31 o 
 -12  11  12      567.89      583.23     57.85 o 
 -11  11  12      417.35      379.91     44.49 o 
 -10  11  12      149.54      106.24     33.61 o 
  -9  11  12      456.54      381.92     50.36 o 
  -8  11  12       16.15      -16.95     33.12 o 
  -7  11  12     6638.73     6120.13    222.78 o 
  -6  11  12       11.12      -28.67     57.41 o 
  -5  11  12      120.74      107.83     28.29 o 
  -4  11  12        5.04        2.59     24.36 o 
  -3  11  12     6274.90     6334.48    129.94 o 
  -2  11  12       56.75       58.42     17.99 o 
  -1  11  12      171.11      164.53     26.18 o 
   0  11  12      907.68      888.61     45.44 o 
   1  11  12     3084.03     3123.18     80.16 o 
   2  11  12       44.92        2.44     20.83 o 
   3  11  12        0.66        1.24     20.06 o 
   4  11  12      614.05      572.95     40.30 o 
   5  11  12      997.89     1045.98     54.74 o 
   6  11  12        1.19       15.90     23.46 o 
   7  11  12       12.27       39.70     26.98 o 
   8  11  12      650.33      759.08     58.22 o 
   9  11  12       33.97       51.28     30.31 o 
  10  11  12       21.51       41.11     45.49 o 
 -14  12  12      169.97       28.54     60.45 o 
 -13  12  12      662.78      680.78     65.71 o 
 -12  12  12     1163.31     1187.80     77.81 o 
 -11  12  12      223.99      221.46     46.34 o 
 -10  12  12       35.69      -12.56     34.97 o 
  -9  12  12       60.78       66.32     41.36 o 
  -8  12  12     1966.79     2050.19    109.00 o 
  -7  12  12      666.28      590.44     80.48 o 
  -6  12  12      982.95     1156.68    118.17 o 
  -5  12  12       11.80       76.23     32.29 o 
  -4  12  12      384.33      408.79     42.83 o 
  -3  12  12     2813.37     2560.44     85.86 o 
  -2  12  12      148.90      123.00     22.29 o 
  -1  12  12      332.74      284.04     30.69 o 
   0  12  12      232.05      277.08     31.41 o 
   1  12  12       49.48       -1.81     19.37 o 
   2  12  12      383.44      444.23     39.34 o 
   3  12  12      545.57      558.85     43.60 o 
   4  12  12      114.56       95.11     26.01 o 
   5  12  12      927.92      897.43     65.91 o 
   6  12  12      125.12       70.78     27.41 o 
   7  12  12      866.40      959.09     70.50 o 
   8  12  12      987.78     1093.09     61.73 o 
   9  12  12      540.32      562.22     75.53 o 
  10  12  12       68.99       56.27     48.14 o 
 -14  13  12      270.73      454.19    142.57 o 
 -13  13  12      211.73      158.12     58.32 o 
 -12  13  12      651.70      738.25     84.72 o 
 -11  13  12       53.97       44.38     42.50 o 
 -10  13  12     1243.71     1266.15     96.74 o 
  -9  13  12       83.54       35.15     40.12 o 
  -8  13  12      357.79      337.21     67.31 o 
  -7  13  12      859.78      904.17     81.72 o 
  -6  13  12     2407.81     2746.60    200.95 o 
  -5  13  12      250.35      172.00     43.10 o 
  -4  13  12      105.63       99.69     35.25 o 
  -3  13  12        3.73        1.05     29.71 o 
  -2  13  12     2408.88     2428.73     84.28 o 
  -1  13  12      274.41      309.23     33.71 o 
   0  13  12      960.58      968.42     49.50 o 
   1  13  12        3.28       -5.03     22.33 o 
   2  13  12      462.15      427.05     40.31 o 
   3  13  12       23.04       20.66     24.47 o 
   4  13  12      131.46       77.30     31.30 o 
   5  13  12        3.44       22.75     24.65 o 
   6  13  12        4.98        3.54     24.87 o 
   7  13  12        6.32       23.05     28.56 o 
   8  13  12       48.65       53.78     36.51 o 
   9  13  12      346.83      428.76     62.60 o 
 -13  14  12      125.31      113.14     66.30 o 
 -12  14  12      220.84      142.13     72.27 o 
 -11  14  12       71.72       52.16     60.12 o 
 -10  14  12      476.76      473.56     72.86 o 
  -9  14  12       67.33       45.29     42.68 o 
  -8  14  12       38.43       65.12     43.34 o 
  -7  14  12      145.37      130.38     45.98 o 
  -6  14  12     1019.23      991.65     70.27 o 
  -5  14  12      384.68      295.03     75.39 o 
  -4  14  12      268.35      195.48     55.41 o 
  -3  14  12        3.42       13.71     32.11 o 
  -2  14  12      535.34      447.37     52.81 o 
  -1  14  12     1390.69     1316.34     61.95 o 
   0  14  12        7.89       51.46     24.74 o 
   1  14  12      581.20      568.31     43.95 o 
   2  14  12      586.82      551.99     54.75 o 
   3  14  12      281.81      196.84     54.17 o 
   4  14  12      133.34      117.96     29.06 o 
   5  14  12      295.75      203.53     39.13 o 
   6  14  12     1236.87     1486.82     69.20 o 
   7  14  12       57.64       27.34     35.07 o 
   8  14  12      883.78      788.33     82.09 o 
   9  14  12      148.68      200.39     83.64 o 
 -12  15  12     1603.97     1753.59    153.98 o 
 -11  15  12       42.23       82.94    141.81 o 
 -10  15  12       33.74        4.26     56.80 o 
  -9  15  12      309.02      332.65     62.50 o 
  -8  15  12      245.43      224.08     72.69 o 
  -7  15  12        1.75      -33.90     33.90 o 
  -6  15  12       24.21       54.45     36.35 o 
  -5  15  12       53.31       40.44     41.57 o 
  -4  15  12       12.56        2.04     45.37 o 
  -3  15  12       39.85       43.34     36.85 o 
  -2  15  12      203.61      224.04     46.55 o 
  -1  15  12       57.38       32.49     32.37 o 
   0  15  12        1.79       33.53     30.94 o 
   1  15  12       33.23       31.09     29.09 o 
   2  15  12      290.52      289.25     41.30 o 
   3  15  12      222.10      182.91     35.50 o 
   4  15  12      318.50      371.71     43.32 o 
   5  15  12       43.35       55.82     30.75 o 
   6  15  12      365.10      368.01     57.92 o 
   7  15  12       27.88       19.17     39.91 o 
   8  15  12      100.49       83.16     52.92 o 
 -12  16  12      238.78      175.91    122.23 o 
 -11  16  12        4.10      -58.14     58.14 o 
 -10  16  12      381.00       82.63     68.79 o 
  -9  16  12      125.71       58.24     62.79 o 
  -8  16  12       18.10       63.63     53.34 o 
  -7  16  12        0.84       18.46     42.48 o 
  -6  16  12     2117.39     2445.43    105.93 o 
  -5  16  12      636.88      728.44    153.36 o 
  -4  16  12      713.01      713.28     89.41 o 
  -3  16  12        1.67       28.32     37.75 o 
  -2  16  12     1034.78     1187.08     92.62 o 
  -1  16  12      750.24      815.84     64.70 o 
   0  16  12      547.93      698.43     60.17 o 
   1  16  12        3.07       -4.29     30.85 o 
   2  16  12     1115.12     1126.18     65.62 o 
   3  16  12      659.95      801.02     59.02 o 
   4  16  12      451.42      394.17     47.62 o 
   5  16  12      137.34      148.96     50.74 o 
   6  16  12      272.72      336.72     56.00 o 
   7  16  12      588.83      813.47     92.26 o 
 -11  17  12      145.42      -97.58     97.58 o 
 -10  17  12      393.02      310.57    181.49 o 
  -9  17  12      344.81      413.81     93.29 o 
  -8  17  12       84.79      142.67     69.62 o 
  -7  17  12      377.04      292.52     77.88 o 
  -6  17  12      197.34      212.44     48.44 o 
  -5  17  12      290.64      287.75     53.32 o 
  -4  17  12      130.00       73.15     36.93 o 
  -3  17  12        5.16        5.03     38.50 o 
  -2  17  12     1616.39     1826.82     84.75 o 
  -1  17  12      149.84      123.32     54.83 o 
   0  17  12      881.18      937.44     68.51 o 
   1  17  12       27.47      116.67     41.09 o 
   2  17  12       54.34       46.05     38.86 o 
   3  17  12      734.27      779.01     72.00 o 
   4  17  12       21.05       31.94     39.77 o 
   5  17  12        6.26       36.45     48.91 o 
   6  17  12       21.51      101.06     53.34 o 
   7  17  12      955.88     1155.40    104.92 o 
 -10  18  12       97.62     -102.98    102.98 o 
  -9  18  12       82.10       56.04     66.86 o 
  -8  18  12      256.03      192.14     73.60 o 
  -7  18  12      407.50      244.57     76.63 o 
  -6  18  12       23.22       98.69     68.46 o 
  -5  18  12      291.80      413.82     72.13 o 
  -4  18  12      277.49      320.31     51.90 o 
  -3  18  12      297.96      313.51     50.11 o 
  -2  18  12      317.15      306.30     58.29 o 
  -1  18  12     1823.91     2127.39    107.52 o 
   0  18  12      441.74      635.98     62.14 o 
   1  18  12        2.76       51.98     42.13 o 
   2  18  12       69.40       94.42     78.90 o 
   3  18  12      917.97     1009.38     95.11 o 
   4  18  12       29.55       66.16     50.74 o 
   5  18  12      441.35      396.68     69.15 o 
   6  18  12        5.38       28.15     65.01 o 
  -9  19  12       25.55      141.98    118.85 o 
  -8  19  12      185.81      180.41    104.67 o 
  -7  19  12     1429.86     1450.29    182.92 o 
  -6  19  12      157.96      121.38     87.28 o 
  -5  19  12       15.08      -49.88     49.88 o 
  -4  19  12      139.79      182.60     61.28 o 
  -3  19  12     1008.73     1154.15    129.88 o 
  -2  19  12       19.46       74.72     54.15 o 
  -1  19  12       91.84      125.01     72.20 o 
   0  19  12        5.22        1.70     63.07 o 
   1  19  12      279.99      373.61     71.31 o 
   2  19  12       72.57       60.89     48.96 o 
   3  19  12       17.21      -32.87     50.53 o 
   4  19  12        3.20      113.53     70.71 o 
  -6  20  12       34.28       62.81     68.90 o 
  -5  20  12        1.50      -55.85     55.85 o 
  -4  20  12      212.36      170.01    115.48 o 
  -3  20  12      415.46      421.05    148.23 o 
  -2  20  12       11.45       -3.88     96.57 o 
  -1  20  12      129.21      128.98    116.99 o 
   0  20  12        2.23       25.84     66.61 o 
   1  20  12       80.76      150.48     61.23 o 
   2  20  12       28.68       50.25     55.35 o 
   3  20  12      204.05      190.02    106.53 o 
  -4  21  12      181.21       69.56    115.14 o 
  -3  21  12       30.55      -18.23    107.54 o 
  -2  21  12      450.56      414.63    147.05 o 
  -1  21  12      106.90      182.16    125.94 o 
   0  21  12       30.30      -14.18    102.48 o 
 -17   0  13     1431.82     1673.04    242.26 o 
 -15   0  13      460.35      457.01    131.51 o 
 -13   0  13     2268.13     1859.59    200.22 o 
 -11   0  13        1.63       97.24     64.15 o 
  -9   0  13      702.83      637.34     76.57 o 
  -7   0  13       83.57       28.99     85.42 o 
  -5   0  13     3215.12     3102.68     73.13 o 
  -3   0  13      556.78      430.41     50.24 o 
  -1   0  13     1541.12     1489.78     61.42 o 
   1   0  13      982.32      995.87     60.77 o 
   3   0  13      732.98      722.83     28.12 o 
   5   0  13      338.00      301.80     35.60 o 
   7   0  13      325.30      379.18     43.04 o 
   9   0  13      708.15      735.81     84.91 o 
  11   0  13      397.32      434.08     91.22 o 
 -17   1  13        5.38      -62.37     62.37 o 
 -16   1  13        9.26       -9.34     50.24 o 
 -15   1  13        2.94      -22.13     47.04 o 
 -14   1  13      118.73      146.04     65.59 o 
 -13   1  13      321.02      254.99    157.77 o 
 -12   1  13      107.96       86.90     49.44 o 
 -11   1  13        7.18      -32.50     32.50 o 
 -10   1  13     1351.33     1323.50    103.18 o 
  -9   1  13     1184.39     1170.65     68.30 o 
  -8   1  13        6.52      -17.46     20.00 o 
  -7   1  13     3453.97     3601.47     95.23 o 
  -6   1  13     1636.49     1735.49     40.35 o 
  -5   1  13     1526.83     1567.42     37.89 o 
  -4   1  13       16.80       27.06     12.17 o 
  -3   1  13    12825.85    12471.77    155.01 o 
  -2   1  13     1334.01     1337.74     39.40 o 
  -1   1  13     1074.75      980.05     34.32 o 
   0   1  13     1418.97     1312.43     39.23 o 
   1   1  13     3725.29     3457.55     63.80 o 
   2   1  13     1145.84     1173.12     35.45 o 
   3   1  13     1906.21     1833.91     33.34 o 
   4   1  13      906.86      939.26     41.38 o 
   5   1  13       43.16       48.98     17.73 o 
   6   1  13     2547.56     2497.81     68.79 o 
   7   1  13      367.10      323.50     33.83 o 
   8   1  13      972.25      953.71     77.55 o 
   9   1  13       68.46        0.69     29.06 o 
  10   1  13        6.66       26.16     35.09 o 
  11   1  13      933.97     1389.58    185.71 o 
 -17   2  13       92.36       41.64     68.65 o 
 -16   2  13      133.89       72.99     60.66 o 
 -15   2  13        6.26       23.71     49.89 o 
 -14   2  13      408.70      312.76     84.10 o 
 -13   2  13      933.43      975.38    109.46 o 
 -12   2  13       60.43       10.09     31.84 o 
 -11   2  13      817.50      781.67     90.61 o 
 -10   2  13      433.95      434.12     69.25 o 
  -9   2  13     1118.66     1038.65     65.33 o 
  -8   2  13      224.89      204.09     44.26 o 
  -7   2  13     1923.67     2240.02    103.60 o 
  -6   2  13       48.14       29.07     12.52 o 
  -5   2  13       90.15       69.85     11.95 o 
  -4   2  13       17.25       22.77     11.41 o 
  -3   2  13     1763.01     1664.22     43.15 o 
  -2   2  13      236.35      227.76     24.84 o 
  -1   2  13     2697.54     2572.68     54.61 o 
   0   2  13        2.70        1.39     12.88 o 
   1   2  13       72.90       88.25     16.01 o 
   2   2  13      202.82      151.81     19.94 o 
   3   2  13     1787.37     1774.13     36.01 o 
   4   2  13      503.97      507.19     35.96 o 
   5   2  13      510.06      491.70     37.54 o 
   6   2  13      351.19      256.55     30.37 o 
   7   2  13      426.86      448.02     37.46 o 
   8   2  13       51.68       34.51     25.88 o 
   9   2  13      129.60       70.87     28.86 o 
  10   2  13      138.06      100.64     29.35 o 
  11   2  13        6.75       42.60     30.79 o 
 -16   3  13      373.76      306.72     95.03 o 
 -15   3  13       56.64       45.37     49.96 o 
 -14   3  13      358.26      319.85     64.35 o 
 -13   3  13      857.81      804.40     90.36 o 
 -12   3  13     1700.59     1591.88     86.29 o 
 -11   3  13      488.77      616.63     70.50 o 
 -10   3  13      110.22      118.32     38.94 o 
  -9   3  13     6798.03     7165.77    156.81 o 
  -8   3  13     2917.19     3177.63     82.84 o 
  -7   3  13      630.69      694.02     45.52 o 
  -6   3  13        3.17       -4.04     13.04 o 
  -5   3  13     6011.79     5919.99     78.95 o 
  -4   3  13     2639.89     2681.42     50.16 o 
  -3   3  13     3066.71     3109.39     56.97 o 
  -2   3  13     2692.83     2803.03     57.26 o 
  -1   3  13      489.81      441.43     28.92 o 
   0   3  13      469.85      525.46     33.46 o 
   1   3  13       13.90        9.21     13.47 o 
   2   3  13     5996.45     6038.10    105.65 o 
   3   3  13     1796.25     1708.97     36.87 o 
   4   3  13      287.26      170.63     48.50 o 
   5   3  13     1249.19     1131.69     51.15 o 
   6   3  13     4102.31     4120.51     96.57 o 
   7   3  13     1377.89     1380.82     56.17 o 
   8   3  13     2652.90     2661.75     77.08 o 
   9   3  13       11.16       12.43     24.73 o 
  10   3  13      872.67     1010.79     44.80 o 
  11   3  13      383.10      343.30     45.96 o 
  12   3  13      585.65      531.68     87.73 o 
 -16   4  13       35.07      -32.79     63.38 o 
 -15   4  13        2.40      -32.91     45.11 o 
 -14   4  13       15.42       -5.10     40.93 o 
 -13   4  13      508.77      437.43     57.00 o 
 -12   4  13      589.23      627.42     65.82 o 
 -11   4  13      615.75      642.40     70.06 o 
 -10   4  13       11.91        0.78     28.52 o 
  -9   4  13      292.68      267.61     36.38 o 
  -8   4  13     5435.89     5374.90    133.30 o 
  -7   4  13     1644.40     1751.00     66.53 o 
  -6   4  13     1895.26     1760.50     51.89 o 
  -5   4  13     2804.86     2760.80     52.36 o 
  -4   4  13      270.85      347.37     22.27 o 
  -3   4  13        4.72        5.59     11.88 o 
  -2   4  13        2.49       20.41     12.14 o 
  -1   4  13     1656.94     1650.93     44.14 o 
   0   4  13     6047.98     5810.59     98.15 o 
   1   4  13     1237.22     1144.47     40.54 o 
   2   4  13      546.68      552.80     29.70 o 
   3   4  13     1135.64     1075.69     45.75 o 
   4   4  13      142.73      128.58     25.35 o 
   5   4  13      554.01      495.01     38.50 o 
   6   4  13      204.33      206.32     32.12 o 
   7   4  13       24.97       33.04     26.00 o 
   8   4  13      165.53      116.35     28.20 o 
   9   4  13       30.17        6.78     21.64 o 
  10   4  13        6.62        7.49     23.53 o 
  11   4  13       64.74       11.36     27.93 o 
  12   4  13        0.92        0.01     43.05 o 
 -16   5  13      222.31      347.11     93.45 o 
 -15   5  13      182.25       79.81     56.65 o 
 -14   5  13      206.33      224.94     50.37 o 
 -13   5  13      103.36       19.34     35.14 o 
 -12   5  13     1012.55     1133.36     76.65 o 
 -11   5  13     1232.72     1241.82     76.09 o 
 -10   5  13       98.08       54.89     32.96 o 
  -9   5  13        4.59       -2.53     23.01 o 
  -8   5  13      935.65     1164.93     59.72 o 
  -7   5  13      114.60      110.72     26.61 o 
  -6   5  13      177.98      169.67     22.46 o 
  -5   5  13       22.26       16.53     12.84 o 
  -4   5  13       20.61       32.98     13.03 o 
  -3   5  13       46.88       45.51     14.94 o 
  -2   5  13     1698.80     1594.65     43.83 o 
  -1   5  13       39.20       28.20     14.33 o 
   0   5  13     2072.30     1937.33     48.28 o 
   1   5  13        1.95        1.79     13.76 o 
   2   5  13     2427.78     2478.66     61.70 o 
   3   5  13     1017.94     1024.46     35.13 o 
   4   5  13      159.15      104.22     24.79 o 
   5   5  13      229.73      138.26     27.06 o 
   6   5  13     4699.70     4687.61    106.33 o 
   7   5  13     1954.97     2177.87     62.13 o 
   8   5  13      991.59     1008.47     48.29 o 
   9   5  13      242.82      241.62     30.23 o 
  10   5  13      196.73      217.29     37.81 o 
  11   5  13      660.65      879.79     73.34 o 
  12   5  13      744.87      961.87     82.97 o 
 -16   6  13      114.09      148.68     79.38 o 
 -15   6  13       34.82        8.03     50.88 o 
 -14   6  13      419.11      459.52     62.59 o 
 -13   6  13       57.35       27.92     38.47 o 
 -12   6  13      402.42      349.81     51.21 o 
 -11   6  13      449.97      371.16     50.37 o 
 -10   6  13      269.86      175.22     42.34 o 
  -9   6  13      151.28      144.78     48.24 o 
  -8   6  13        2.00       35.39     26.84 o 
  -7   6  13        3.34       19.28     25.14 o 
  -6   6  13        2.88       23.85     24.26 o 
  -5   6  13     2095.91     2170.29     56.67 o 
  -4   6  13      411.84      442.33     26.48 o 
  -3   6  13      482.34      498.62     27.77 o 
  -2   6  13      784.30      789.19     43.28 o 
  -1   6  13     4204.98     4084.34     73.83 o 
   0   6  13     1887.69     1898.76     51.26 o 
   1   6  13      883.28      885.31     35.15 o 
   2   6  13     2497.26     2419.76     64.83 o 
   3   6  13      307.68      265.94     30.15 o 
   4   6  13     1944.37     1890.14     58.01 o 
   5   6  13      208.22      148.58     26.34 o 
   6   6  13       62.77       51.51     21.49 o 
   7   6  13      245.20      161.86     26.99 o 
   8   6  13       14.39       -0.03     21.22 o 
   9   6  13      261.99      233.33     31.63 o 
  10   6  13       15.98      -17.05     25.14 o 
  11   6  13        3.29      -28.69     47.13 o 
 -16   7  13       54.05       69.37     72.40 o 
 -15   7  13      117.24       76.13     46.25 o 
 -14   7  13      301.20      227.16     51.63 o 
 -13   7  13       21.17       19.11     34.24 o 
 -12   7  13      111.14      170.74     40.82 o 
 -11   7  13     2050.14     2161.60    111.80 o 
 -10   7  13       32.26       18.04     29.51 o 
  -9   7  13     1905.26     2002.73     99.83 o 
  -8   7  13       80.35       26.18     28.10 o 
  -7   7  13     3872.03     3806.30    114.78 o 
  -6   7  13      267.43      286.48     34.08 o 
  -5   7  13      318.47      308.98     25.23 o 
  -4   7  13      303.62      202.98     28.00 o 
  -3   7  13      875.99      900.91     40.09 o 
  -2   7  13      172.65      154.31     19.53 o 
  -1   7  13      489.34      479.13     29.36 o 
   0   7  13     2870.80     2775.31     60.12 o 
   1   7  13     4551.67     4639.63     87.55 o 
   2   7  13     1909.50     1909.73     65.22 o 
   3   7  13       18.07       10.55     18.79 o 
   4   7  13      197.36      164.82     24.92 o 
   5   7  13     3279.75     3241.77     78.01 o 
   6   7  13     1508.13     1498.64     56.55 o 
   7   7  13      165.58      158.65     27.11 o 
   8   7  13      216.03      163.12     29.79 o 
   9   7  13      921.20     1059.34     56.03 o 
  10   7  13       21.27        3.72     30.91 o 
  11   7  13      129.43      128.32     46.51 o 
 -15   8  13      194.20      235.80     59.60 o 
 -14   8  13      188.23      221.96     52.60 o 
 -13   8  13      567.88      574.81     66.47 o 
 -12   8  13        4.58       23.97     33.79 o 
 -11   8  13      363.03      264.19     49.93 o 
 -10   8  13      868.85      898.41     59.77 o 
  -9   8  13      172.99      206.86     62.53 o 
  -8   8  13      151.15      140.09     34.79 o 
  -7   8  13      300.92      338.52     42.77 o 
  -6   8  13       15.71       26.83     28.41 o 
  -5   8  13       13.71      -13.71     19.51 o 
  -4   8  13       29.48       28.97     15.48 o 
  -3   8  13      121.92      114.78     18.08 o 
  -2   8  13     2851.80     2712.42     60.68 o 
  -1   8  13       12.31       -7.70     14.29 o 
   0   8  13       83.72       38.70     17.36 o 
   1   8  13      251.32      199.75     33.84 o 
   2   8  13      507.83      462.22     36.06 o 
   3   8  13      526.27      507.82     35.37 o 
   4   8  13     1182.88     1078.74     47.72 o 
   5   8  13      472.29      369.13     33.39 o 
   6   8  13      109.00       91.96     24.22 o 
   7   8  13       13.68      -20.22     23.26 o 
   8   8  13      190.57      231.33     32.46 o 
   9   8  13      834.58      828.11     52.78 o 
  10   8  13      516.09      566.57     65.27 o 
  11   8  13       21.05       60.90     45.57 o 
 -15   9  13        7.06       11.09     48.66 o 
 -14   9  13      766.91      864.31     81.27 o 
 -13   9  13      451.59      427.39     61.74 o 
 -12   9  13      153.82      141.64     47.33 o 
 -11   9  13      166.27      130.38     38.56 o 
 -10   9  13      502.39      561.99     56.87 o 
  -9   9  13      782.69      875.35     73.26 o 
  -8   9  13      127.47      162.79     43.04 o 
  -7   9  13     1526.60     1484.12    106.89 o 
  -6   9  13     3100.42     3265.92    121.56 o 
  -5   9  13      559.04      602.71     72.14 o 
  -4   9  13      609.01      557.96     36.55 o 
  -3   9  13     3577.08     3622.39     83.76 o 
  -2   9  13     7956.64     8132.40    114.66 o 
  -1   9  13      615.62      570.84     35.02 o 
   0   9  13        0.30       11.87     17.94 o 
   1   9  13     3380.03     3448.74    107.43 o 
   2   9  13       12.44       14.91     20.48 o 
   3   9  13     1574.53     1483.19     54.51 o 
   4   9  13      194.54      151.61     33.95 o 
   5   9  13       26.87        7.74     20.69 o 
   6   9  13        3.33       -0.25     22.48 o 
   7   9  13     1237.82     1300.07     56.98 o 
   8   9  13     1297.43     1431.43     78.51 o 
   9   9  13       15.29       16.61     27.60 o 
  10   9  13       75.80      114.67     36.92 o 
  11   9  13      585.12      430.86     77.44 o 
 -15  10  13      118.49       60.67     53.32 o 
 -14  10  13      582.28      467.82     76.83 o 
 -13  10  13        5.41       -5.00     42.12 o 
 -12  10  13        0.32       35.44     33.62 o 
 -11  10  13      467.17      447.68     55.58 o 
 -10  10  13     1705.24     1766.51    116.53 o 
  -9  10  13      248.83      216.18     57.34 o 
  -8  10  13      277.60      240.94     61.83 o 
  -7  10  13      379.46      322.76     66.42 o 
  -6  10  13     1992.83     2003.28     97.91 o 
  -5  10  13      477.15      437.62     41.73 o 
  -4  10  13      293.18      289.03     33.79 o 
  -3  10  13     1373.14     1353.27     44.34 o 
  -2  10  13     3005.59     2903.47     72.83 o 
  -1  10  13     1537.69     1694.34     58.59 o 
   0  10  13     3454.97     3322.77     82.08 o 
   1  10  13        0.88       22.56     20.50 o 
   2  10  13       62.83       60.42     24.32 o 
   3  10  13      589.99      521.28     41.18 o 
   4  10  13     4688.53     4836.40    101.58 o 
   5  10  13      163.88       57.10     24.44 o 
   6  10  13      512.68      441.20     38.77 o 
   7  10  13      143.13      205.25     32.62 o 
   8  10  13      762.35      757.81     75.69 o 
   9  10  13       99.78      175.27     40.91 o 
  10  10  13     1167.63     1333.18    124.91 o 
 -14  11  13       63.86       68.76     52.18 o 
 -13  11  13      195.57      129.92     51.95 o 
 -12  11  13      100.95       76.17     39.87 o 
 -11  11  13       10.82        9.49     32.97 o 
 -10  11  13       24.15        1.78     32.14 o 
  -9  11  13      673.80      826.59    132.59 o 
  -8  11  13     1597.58     1810.50    124.34 o 
  -7  11  13       13.95       45.03     48.87 o 
  -6  11  13        2.50       15.49     49.07 o 
  -5  11  13      602.96      422.02    147.94 o 
  -4  11  13      275.18      277.97     38.72 o 
  -3  11  13       54.12       12.95     23.86 o 
  -2  11  13     1309.45     1404.07     58.93 o 
  -1  11  13       15.26       18.44     20.61 o 
   0  11  13      512.10      506.10     38.29 o 
   1  11  13       37.42        6.88     21.37 o 
   2  11  13      217.73      224.45     32.42 o 
   3  11  13       33.45       26.73     24.29 o 
   4  11  13     1161.14     1164.23     64.46 o 
   5  11  13       64.72       54.05     24.11 o 
   6  11  13       14.65       -6.46     23.82 o 
   7  11  13       31.95       28.56     26.75 o 
   8  11  13      494.50      550.55     50.87 o 
   9  11  13        5.01        1.36     33.61 o 
  10  11  13      647.53      787.07     80.68 o 
 -14  12  13      100.43      110.78     57.66 o 
 -13  12  13       60.97       39.79     39.86 o 
 -12  12  13       39.66       76.58     40.96 o 
 -11  12  13      161.97      184.02     50.42 o 
 -10  12  13       40.18       40.29     39.92 o 
  -9  12  13      251.72      241.21     51.90 o 
  -8  12  13     1126.93     1261.09     91.33 o 
  -7  12  13      230.30      132.77     56.74 o 
  -6  12  13       27.10       36.63     39.87 o 
  -5  12  13     2958.73     2778.21    191.49 o 
  -4  12  13     1854.48     1916.84     85.75 o 
  -3  12  13       96.72       76.31     48.81 o 
  -2  12  13      673.07      598.91     44.33 o 
  -1  12  13     3172.77     3148.53    100.21 o 
   0  12  13     3314.71     3450.35     86.94 o 
   1  12  13     1366.19     1359.36     58.64 o 
   2  12  13      915.08      938.24     52.48 o 
   3  12  13     1444.55     1604.16     94.01 o 
   4  12  13     1537.15     1263.09     56.34 o 
   5  12  13      420.24      465.62     40.34 o 
   6  12  13       17.13       28.29     25.56 o 
   7  12  13      104.99      109.98     32.51 o 
   8  12  13      218.68      170.21     41.38 o 
   9  12  13      324.06      404.10     64.11 o 
 -13  13  13       96.09       92.85     92.01 o 
 -12  13  13       72.08      101.12     52.64 o 
 -11  13  13     1271.16     1685.36    127.37 o 
 -10  13  13      272.22      116.52     51.13 o 
  -9  13  13      121.67       70.64     43.45 o 
  -8  13  13      215.37      244.48     53.88 o 
  -7  13  13        1.16      -82.55     82.55 o 
  -6  13  13      406.70      327.01     58.30 o 
  -5  13  13       61.56       40.41     33.71 o 
  -4  13  13       10.65       36.60     33.31 o 
  -3  13  13      811.35      921.09     66.95 o 
  -2  13  13     1337.34     1437.36     69.43 o 
  -1  13  13      178.94      137.49     33.08 o 
   0  13  13       25.39       36.84     23.81 o 
   1  13  13       59.35       40.99     28.34 o 
   2  13  13       15.08      -24.14     24.14 o 
   3  13  13      145.02       64.92     28.44 o 
   4  13  13       12.62       39.19     27.98 o 
   5  13  13        4.47        1.20     25.54 o 
   6  13  13      242.76      179.67     34.72 o 
   7  13  13      229.62      168.25     44.21 o 
   8  13  13      455.69      483.63     55.71 o 
   9  13  13       77.44       49.18     55.62 o 
 -12  14  13       41.34      -29.62     93.95 o 
 -11  14  13      334.41      246.91     60.79 o 
 -10  14  13      286.13      292.00     61.85 o 
  -9  14  13      418.83      413.06     69.43 o 
  -8  14  13        6.38       19.79     47.86 o 
  -7  14  13      314.31      275.24     65.26 o 
  -6  14  13        3.58      -24.72     35.43 o 
  -5  14  13     2300.44     2196.77    135.92 o 
  -4  14  13      287.45      368.32     61.63 o 
  -3  14  13      194.29      156.56     50.71 o 
  -2  14  13       35.91       12.58     37.65 o 
  -1  14  13     1151.72     1237.92     69.08 o 
   0  14  13       70.37      124.96     29.92 o 
   1  14  13      457.79      447.25     41.37 o 
   2  14  13      236.37      184.12     40.76 o 
   3  14  13      388.05      305.95     43.50 o 
   4  14  13      120.48       92.88     31.90 o 
   5  14  13      432.08      384.31     41.54 o 
   6  14  13      459.16      465.04     59.37 o 
   7  14  13      395.76      348.72     50.21 o 
   8  14  13       47.54      -34.84     42.50 o 
 -12  15  13       36.60       -3.88    104.50 o 
 -11  15  13     1008.17     1109.28    129.48 o 
 -10  15  13      293.52      173.16     57.97 o 
  -9  15  13     1746.69     1854.55    146.88 o 
  -8  15  13      108.81      156.13     48.95 o 
  -7  15  13      228.16      192.30     90.24 o 
  -6  15  13        2.57       21.21     35.39 o 
  -5  15  13     1027.92     1142.57     90.72 o 
  -4  15  13      162.92      170.86     59.05 o 
  -3  15  13       97.35      107.44     41.67 o 
  -2  15  13      753.06      855.16     70.48 o 
  -1  15  13      119.50      117.19     51.62 o 
   0  15  13       93.90       95.52     36.98 o 
   1  15  13      796.93      752.86     50.95 o 
   2  15  13      122.98       74.48     31.89 o 
   3  15  13        4.02      -26.53     26.53 o 
   4  15  13       14.42        4.52     29.10 o 
   5  15  13      884.77      937.13     70.84 o 
   6  15  13       36.60       -3.24     38.28 o 
   7  15  13       71.43        1.55     49.73 o 
   8  15  13       27.42      -14.39     49.81 o 
 -11  16  13      603.61      588.35    162.91 o 
 -10  16  13      564.88      633.55    135.23 o 
  -9  16  13      645.93      623.19    104.71 o 
  -8  16  13      192.77       54.39     60.36 o 
  -7  16  13     1129.00     1060.24    177.86 o 
  -6  16  13       32.23       80.64     40.88 o 
  -5  16  13     1771.77     1970.91    107.44 o 
  -4  16  13        1.13       29.20     41.01 o 
  -3  16  13       35.49       59.35     43.96 o 
  -2  16  13       24.81       59.17     44.74 o 
  -1  16  13     1449.14     1441.67     88.25 o 
   0  16  13        1.71        4.31     35.38 o 
   1  16  13      788.46      839.72     78.23 o 
   2  16  13      107.68      146.60     37.42 o 
   3  16  13      299.14      353.55     51.23 o 
   4  16  13       43.38       62.39     41.44 o 
   5  16  13     1002.34     1151.15     96.48 o 
   6  16  13      211.97      214.81     60.86 o 
   7  16  13        2.14      -18.65     61.54 o 
 -10  17  13       92.82      -94.54     94.54 o 
  -9  17  13       31.18       25.18     64.82 o 
  -8  17  13        0.38     -151.76    204.45 o 
  -7  17  13       18.64     -121.30    121.30 o 
  -6  17  13      897.21     1004.89     79.28 o 
  -5  17  13       16.55       25.34     39.24 o 
  -4  17  13      366.59      398.94     52.92 o 
  -3  17  13      406.84      324.74     51.03 o 
  -2  17  13     2049.16     2181.63    201.32 o 
  -1  17  13        0.14       16.65     41.91 o 
   0  17  13       40.11      100.47     39.42 o 
   1  17  13       30.77       33.57     37.46 o 
   2  17  13      529.20      508.56     96.87 o 
   3  17  13       79.40        1.95     41.30 o 
   4  17  13       22.45       41.14     42.12 o 
   5  17  13        0.02       -6.89     48.34 o 
   6  17  13      161.33      250.12     84.08 o 
  -9  18  13       27.19      157.34    112.61 o 
  -8  18  13       67.15      111.59     90.15 o 
  -7  18  13       71.98       90.07     67.35 o 
  -6  18  13      907.63      887.94     93.56 o 
  -5  18  13     1104.75     1161.28    105.20 o 
  -4  18  13      128.61       92.70     42.97 o 
  -3  18  13      470.27      530.77     58.70 o 
  -2  18  13      557.45      537.09     71.94 o 
  -1  18  13     1032.42     1171.77     98.18 o 
   0  18  13     1992.00     2379.08    161.03 o 
   1  18  13      200.08      216.65     61.01 o 
   2  18  13       11.67       36.18     49.23 o 
   3  18  13      191.72      159.70     60.11 o 
   4  18  13      975.66     1126.51     99.37 o 
   5  18  13       12.13       13.95     63.15 o 
  -8  19  13      141.51     -116.32    116.32 o 
  -7  19  13       10.07      107.08     69.28 o 
  -6  19  13        0.52       41.72     62.33 o 
  -5  19  13       18.73       10.15     59.34 o 
  -4  19  13       34.98       42.37     62.59 o 
  -3  19  13      728.62      635.12    221.75 o 
  -2  19  13       19.24        8.17     66.81 o 
  -1  19  13      420.41      385.10     88.99 o 
   0  19  13       29.32       44.12     65.83 o 
   1  19  13        7.59       47.82     68.39 o 
   2  19  13       99.21      112.88     58.16 o 
   3  19  13      413.04      375.70     74.69 o 
  -6  20  13       15.90      -16.96     61.12 o 
  -5  20  13      114.46       43.24     66.28 o 
  -4  20  13      439.20      355.04    146.71 o 
  -3  20  13        6.16        6.92    106.02 o 
  -2  20  13      372.22      443.16    149.58 o 
  -1  20  13      610.92      547.55    102.45 o 
   0  20  13      437.76      430.31     97.51 o 
   1  20  13       55.87       56.41     72.15 o 
   2  20  13        2.65      -27.69     88.80 o 
 -16   0  14       22.93       49.80     93.19 o 
 -14   0  14       98.63       98.09     82.55 o 
 -12   0  14     1138.94     1250.31    161.56 o 
 -10   0  14      512.53      389.81     96.90 o 
  -8   0  14     3679.62     3586.77    161.84 o 
  -6   0  14     2383.06     2500.93     76.23 o 
  -4   0  14       90.56      145.16     23.65 o 
  -2   0  14     3028.80     2564.56     76.20 o 
   0   0  14      123.33       89.97     23.85 o 
   2   0  14     3408.99     3530.31     89.13 o 
   4   0  14     1438.78     1210.51     67.04 o 
   6   0  14     3348.94     3405.76    100.21 o 
   8   0  14      854.95      567.30    103.91 o 
  10   0  14       40.27       17.16     52.06 o 
 -16   1  14      537.48      699.20    118.06 o 
 -15   1  14      967.90     1157.65    135.25 o 
 -14   1  14      360.96      395.03     87.61 o 
 -13   1  14      588.41      499.87    167.98 o 
 -12   1  14     1302.75     1242.17    197.95 o 
 -11   1  14      153.65      136.27     48.11 o 
 -10   1  14      656.51      546.09     75.68 o 
  -9   1  14      225.32      325.80     49.05 o 
  -8   1  14     4431.60     4619.05    132.75 o 
  -7   1  14      107.77      186.14     30.09 o 
  -6   1  14     6485.40     6641.85     97.65 o 
  -5   1  14       79.60       50.99     14.39 o 
  -4   1  14      752.26      650.81     30.12 o 
  -3   1  14      332.47      324.79     26.23 o 
  -2   1  14     7344.90     7416.73    108.22 o 
  -1   1  14      281.36      239.94     31.47 o 
   0   1  14     1607.23     1510.17     43.04 o 
   1   1  14     1797.24     1651.13     56.22 o 
   2   1  14     2414.03     2329.26     51.95 o 
   3   1  14        1.98        7.65     13.04 o 
   4   1  14     4019.61     3881.85     83.59 o 
   5   1  14      284.12      323.54     32.08 o 
   6   1  14      361.39      352.33     34.17 o 
   7   1  14        8.41       -1.00     22.62 o 
   8   1  14     1077.67      973.54     66.07 o 
   9   1  14       90.68       93.06     39.71 o 
  10   1  14        0.38      -22.76     35.90 o 
  11   1  14      633.88      843.83     95.34 o 
 -16   2  14       17.31       32.69     68.80 o 
 -15   2  14      252.45      287.06     70.59 o 
 -14   2  14      174.98      145.40     54.89 o 
 -13   2  14      460.30      368.08     77.65 o 
 -12   2  14        2.84       40.73     32.82 o 
 -11   2  14      938.93      988.24    100.27 o 
 -10   2  14      448.07      350.60     65.66 o 
  -9   2  14      167.93      118.13     32.50 o 
  -8   2  14       71.46       29.06     25.78 o 
  -7   2  14     3158.79     3157.89     91.10 o 
  -6   2  14      469.64      455.76     29.91 o 
  -5   2  14     2150.51     2099.15     46.67 o 
  -4   2  14     1087.75     1028.62     34.04 o 
  -3   2  14      297.78      382.56     25.46 o 
  -2   2  14      291.42      193.22     22.82 o 
  -1   2  14      431.84      398.68     25.96 o 
   0   2  14      351.01      299.78     33.64 o 
   1   2  14      723.67      720.56     31.63 o 
   2   2  14       71.78       77.05     15.66 o 
   3   2  14     1646.56     1735.01     61.53 o 
   4   2  14      115.53       82.32     24.03 o 
   5   2  14      160.85      153.07     26.15 o 
   6   2  14      151.02      117.96     26.34 o 
   7   2  14      155.11      157.05     29.07 o 
   8   2  14      521.59      553.00     43.75 o 
   9   2  14       63.53       40.18     28.84 o 
  10   2  14      708.49      663.77     56.25 o 
  11   2  14      202.18      160.73     41.24 o 
 -16   3  14       19.24        0.82     60.58 o 
 -15   3  14      220.51      169.02     60.85 o 
 -14   3  14        5.41      -20.26     39.84 o 
 -13   3  14      556.33      598.70     77.31 o 
 -12   3  14       88.79      119.81     38.04 o 
 -11   3  14     1835.51     1712.52    101.13 o 
 -10   3  14        8.31        3.63     36.89 o 
  -9   3  14       51.74       47.90     31.98 o 
  -8   3  14      338.07      306.20     42.87 o 
  -7   3  14     4246.71     4573.86    113.44 o 
  -6   3  14     3033.64     2894.25     75.78 o 
  -5   3  14     1696.68     1727.03     47.36 o 
  -4   3  14      816.61      746.68     30.06 o 
  -3   3  14      682.49      698.87     29.41 o 
  -2   3  14     8455.14     8291.90    117.59 o 
  -1   3  14     5414.51     5164.23     85.74 o 
   0   3  14      157.01      158.27     19.58 o 
   1   3  14     2456.59     2454.79     59.59 o 
   2   3  14     4127.19     3985.78     77.86 o 
   3   3  14     4139.17     4168.80    145.60 o 
   4   3  14      142.53       90.93     26.31 o 
   5   3  14        2.65       -6.15     21.48 o 
   6   3  14       26.03        8.89     23.52 o 
   7   3  14     1669.03     1779.02     65.19 o 
   8   3  14       30.59       21.81     27.17 o 
   9   3  14      271.66      289.13     36.62 o
[truncated: 164,102 more chars]
